# Supplementary material for: Identification of predictors for neurological outcome after cardiac arrest in peripheral blood mononuclear cells through integrated bioinformatics analysis and machine learning
Source: Funct Integr Genomics. 2023 Mar 17;23(2):83. doi: 10.1007/s10142-023-01016-0 (PMC10023777; doi:10.1007/s10142-023-01016-0)
Supplement: Supplementary file 1 — Supplementary file1 (TXT 0 KB) [file 10142_2023_1016_MOESM1_ESM.txt]

Computer Hardware

Operating system	Windows 10 Professional 64-bit

CPU		AMD Ryzen 9 7950X 16-Core

Motherboard	ASUS PRIME X670-P WIFI

Memory		32 GB (Kingston DDR5 4800MHz 16GB x 2 )

Hard drive	 ZHITAI TiPro7000 1TB (1024 GB / SSD)

GPU		AMD Radeon Graphics ( 512 MB / AMD )


 
