# Supplementary material for: Identification of predictors for neurological outcome after cardiac arrest in peripheral blood mononuclear cells through integrated bioinformatics analysis and machine learning
Source: Funct Integr Genomics. 2023 Mar 17;23(2):83. doi: 10.1007/s10142-023-01016-0 (PMC10023777; doi:10.1007/s10142-023-01016-0)
Supplement: Supplementary file 2 — Supplementary file2 (XLSX 2426 KB) [file 10142_2023_1016_MOESM2_ESM.xlsx]

## Sheet: DEG
ID	logFC	AveExpr	t	P.Value	adj.P.Val	B	Threshold
15E1.2	0.146583	-0.476836	2.89126	0.00443789	0.0186741	-2.57937	NO
1F6	-0.15075	0.0722643	-3.65929	0.000355194	0.00254559	-0.272043	NO
2'-PDE	0.134357	-0.977064	2.43991	0.0159174	0.04956	-3.71076	NO
7A5	-0.167869	-0.213936	-2.97414	0.003451	0.0153545	-2.35304	NO
A1BG	0.0091369	0.163643	0.234293	0.815093	0.879879	-6.56503	NO
A2M	-0.343131	-3.59134	-2.18301	0.0306706	0.0811377	-4.27609	NO
A2ML1	-0.0565536	0.0742643	-1.21969	0.224594	0.35487	-5.86079	NO
A3GALT2	-0.0696429	0.218893	-1.73672	0.0845947	0.17276	-5.11729	NO
A4GALT	0.0898452	0.327764	2.4443	0.015733	0.0491448	-3.7006	NO
A4GNT	-0.0825476	-0.356207	-1.5389	0.126044	0.232171	-5.4315	NO
AA018569_90	0.0520119	-0.00875714	1.2295	0.220909	0.350369	-5.84905	NO
AA018572_380	0.0566667	0.14625	1.22142	0.22394	0.354201	-5.85872	NO
AA019542_420	0.0759464	0.0118	2.04167	0.0430271	0.104722	-4.56207	NO
AA019996_178	0.209643	0.03525	4.5931	9.51125e-06	0.000133832	3.11896	NO
AA022625_66	-0.0664405	-0.0902214	-2.11307	0.0363357	0.0921251	-4.41984	NO
AA047812_224	-0.0381786	0.0753429	-1.17648	0.241364	0.374307	-5.91145	NO
AA100595_368	0.10181	0.1243	2.59443	0.0104639	0.0358562	-3.34297	NO
AA127743_380	-0.154036	-0.162493	-3.71404	0.000291917	0.0021704	-0.0902184	NO
AA130874_90	-0.0364226	-0.219657	-1.38061	0.169557	0.288319	-5.65646	NO
AA131512_114	-0.175107	0.0933643	-4.68468	6.47323e-06	9.77734e-05	3.48283	NO
AA133281_170	-0.0123095	0.545793	-0.360504	0.719004	0.809973	-6.52795	NO
AA161465_106	-0.0487976	0.552114	-1.18832	0.236682	0.369232	-5.89775	NO
AA167500_561	0.121929	-0.172986	3.22009	0.0015871	0.00837507	-1.64846	NO
AA171735_350	-0.0934762	0.216379	-2.67271	0.00840076	0.0303296	-3.14882	NO
AA190488_304	-0.0101964	-0.0894929	-0.194116	0.846361	0.901584	-6.57353	NO
AA197344_172	-0.111405	1.02209	-1.71661	0.0882205	0.178283	-5.15089	NO
AA253479_116	0.0761845	-0.836129	2.44854	0.0155566	0.0487195	-3.69077	NO
AA291491_75	0.0546905	0.0751357	1.80174	0.0736988	0.156517	-5.00608	NO
AA353152_64	-0.203351	-0.6201	-1.54132	0.125453	0.231478	-5.42787	NO
AA354485_267	-0.052256	0.274379	-1.29048	0.198971	0.324582	-5.77395	NO
AA361309_128	0.00138095	0.792793	0.0367775	0.970714	0.982616	-6.59148	NO
AA381733_14	-0.0841964	-0.154357	-1.31197	0.191638	0.315751	-5.74664	NO
AA398129_158	0.0491726	-0.0711214	1.20566	0.229946	0.361093	-5.87744	NO
AA406203_195	-0.0545655	0.126743	-2.14746	0.0334463	0.0864553	-4.3497	NO
AA412477_221	0.0937202	0.0887143	1.92271	0.0565091	0.128466	-4.78878	NO
AA412739_190	0.120804	-0.15325	2.91594	0.0041199	0.0175965	-2.51256	NO
AA416584_276	0.091506	0.560136	2.62568	0.00959111	0.0335543	-3.2661	NO
AA417564_114	-0.0375298	0.207821	-1.43685	0.152949	0.267199	-5.57924	NO
AA421271_210	-0.030131	0.0215643	-1.12517	0.262408	0.39836	-5.96927	NO
AA424516_231	0.0421012	3.83221	0.397996	0.691228	0.789322	-6.51391	NO
AA430506_100	-0.121286	0.551157	-2.80445	0.00574334	0.0228011	-2.81035	NO
AA431748_287	-0.0654167	0.196607	-2.22237	0.0278327	0.0756438	-4.19327	NO
AA432295_155	-0.0978631	-0.132271	-2.03374	0.0438316	0.106119	-4.57759	NO
AA434112_373	0.0132857	-0.406886	0.395824	0.692826	0.790262	-6.51476	NO
AA435936_6	-0.0407619	0.283793	-1.56733	0.119254	0.222765	-5.3886	NO
AA446316_1	-0.00171429	-0.111671	-0.0473709	0.962284	0.977347	-6.59104	NO
AA447098_56	0.301446	-0.19415	5.11346	1.00106e-06	2.16104e-05	5.25429	NO
AA447692_351	-0.0174821	0.417707	-0.595529	0.552433	0.677715	-6.41709	NO
AA448691_130	-0.0282381	0.333629	-0.661122	0.509601	0.641218	-6.37647	NO
AA455632_3	-0.171792	0.00162143	-2.79651	0.00587864	0.0231962	-2.83115	NO
AA458645_47	0.0174107	-0.0749286	0.542594	0.588256	0.70764	-6.4468	NO
AA459945_262	-0.154881	0.540071	-2.97814	0.0034089	0.0152113	-2.34196	NO
AA460274_62	0.0355476	0.02515	1.06707	0.287742	0.42631	-6.03168	NO
AA460849_203	-0.0567083	0.37535	-1.59071	0.113888	0.215396	-5.35274	NO
AA461090_80	-0.0727024	0.2717	-2.83103	0.00531055	0.0214602	-2.74029	NO
AA463630_154	0.0216905	0.622086	0.55617	0.578966	0.700268	-6.43944	NO
AA469954_66	-0.0297202	0.169971	-0.821583	0.412685	0.553016	-6.25935	NO
AA480906_190	0.0312143	-0.0716286	0.795854	0.427439	0.56676	-6.27982	NO
AA481425_41	0.101149	-0.21615	2.82756	0.00536528	0.0216169	-2.74947	NO
AA487054_21	0.0188036	-0.0972714	0.448122	0.654745	0.761367	-6.49298	NO
AA488635_440	0.0399048	0.330586	1.63866	0.103488	0.200415	-5.27761	NO
AA490120_257	0.075369	0.186614	1.15585	0.249673	0.383552	-5.93499	NO
AA490315_166	-0.123786	0.155657	-3.09589	0.00236263	0.0113874	-2.01034	NO
AA490920_155	-0.0446607	0.408471	-1.00112	0.318463	0.459069	-6.09858	NO
AA495809_399	-0.142298	0.0987286	-3.59795	0.000441426	0.00302974	-0.473124	NO
AA496792_234	0.0858512	0.14185	1.71904	0.0877766	0.177573	-5.14686	NO
AA521475_93	-0.10997	-0.0677857	-2.37708	0.0187773	0.0560982	-3.8544	NO
AA598759_37	0.0224524	-0.0509929	0.475471	0.635178	0.745665	-6.48051	NO
AA608632_96	0.132155	-0.281064	4.00894	9.79294e-05	0.000897257	0.926793	NO
AA608894_46	-0.0501429	0.293879	-1.50468	0.134618	0.243483	-5.48214	NO
AA609768_263	-0.0159107	0.0810429	-0.648357	0.517796	0.648273	-6.38471	NO
AA620609_145	-0.0789405	0.161921	-2.19695	0.029638	0.0791239	-4.24691	NO
AA620632_77	0.000214286	0.0695214	0.00573804	0.99543	0.997079	-6.59214	NO
AA620746_220	0.00510119	0.0648286	0.170047	0.865214	0.914148	-6.57786	NO
AA620893_211	-0.0839048	0.0664429	-2.32022	0.0217472	0.0627018	-3.98139	NO
AA621192_137	-0.105607	0.694136	-2.01096	0.0462134	0.110549	-4.62182	NO
AA625752_338	0.193006	-0.829786	3.24269	0.00147443	0.00790917	-1.58128	NO
AA625894_131	0.0507381	-0.58495	0.727444	0.468146	0.604241	-6.33111	NO
AA626157_145	0.0799702	0.439429	1.64697	0.101765	0.197844	-5.26437	NO
AA626352_251	-0.155024	0.17145	-4.26333	3.64346e-05	0.000400972	1.85333	NO
AA626871_21	-0.17419	0.144736	-4.49504	1.42801e-05	0.000187423	2.73524	NO
AA628210_190	0.124292	-0.300586	2.35575	0.0198465	0.0585108	-3.90237	NO
AA628243_112	0.058381	0.130886	1.42511	0.156309	0.271422	-5.59561	NO
AA664228_270	-0.0131012	0.00212143	-0.273309	0.785011	0.858714	-6.55524	NO
AA664240_326	0.025744	0.0422143	0.619894	0.536317	0.664132	-6.4025	NO
AA668232_4	0.0149226	0.438829	0.286028	0.775272	0.85166	-6.55173	NO
AA669750_313	-0.252542	1.42192	-1.99096	0.0483952	0.114285	-4.66028	NO
AA677165_365	-0.0736429	0.622886	-1.63028	0.105248	0.203055	-5.29089	NO
AA679503_317	-0.0276905	-0.0461857	-0.485554	0.628028	0.739609	-6.47573	NO
AA680300_269	-0.385786	-2.82219	-6.22132	5.16153e-09	2.85109e-07	10.2922	NO
AA682183_142	-0.033381	0.0581857	-1.04277	0.298818	0.438461	-6.05682	NO
AA682412_128	-0.0649048	0.403379	-1.91311	0.0577371	0.130371	-4.80651	NO
AA682947_234	0.00241667	0.216843	0.0702831	0.944067	0.965915	-6.58971	NO
AA683321_199	0.0724762	0.972521	1.02199	0.308517	0.448635	-6.07787	NO
AA699390_256	0.206571	-1.03059	4.03314	8.92998e-05	0.000829849	1.01302	NO
AA700647_376	-0.111554	-0.165843	-2.685	0.00811255	0.0295298	-3.11787	NO
AA701554_36	0.0311845	-0.0994857	1.12271	0.263446	0.399383	-5.97197	NO
AA701655_143	-0.00422024	0.0423429	-0.0953243	0.924191	0.953755	-6.58766	NO
AA701944_325	-0.187083	0.870929	-2.79262	0.00594611	0.0233799	-2.84135	NO
AA702243_246	-0.0291667	0.1075	-0.573874	0.566957	0.69031	-6.42958	NO
AA702659_52	0.0710476	-0.7803	1.75129	0.0820445	0.169232	-5.0927	NO
AA702674_289	-0.135988	0.34655	-3.61886	0.000410033	0.00286463	-0.404914	NO
AA704990_2	0.0134464	0.267586	0.384749	0.700996	0.796662	-6.51903	NO
AA705034_115	-0.150018	0.161757	-4.63149	8.09926e-06	0.000117259	3.27086	NO
AA705808_93	-0.0180714	0.351479	-0.497563	0.619558	0.732934	-6.4699	NO
AA706094_170	0.110119	0.0588571	2.94622	0.00375827	0.0164048	-2.4299	NO
AA706918_238	-0.0724881	0.00822143	-1.52357	0.12983	0.237097	-5.45432	NO
AA707450_104	0.172387	0.0568786	3.58623	0.000460008	0.00312469	-0.51123	NO
AA707464_405	0.0168036	0.0409571	0.442047	0.659125	0.76512	-6.49564	NO
AA708605_214	-0.0275774	0.1274	-0.508898	0.61161	0.726439	-6.46428	NO
AA716547_7	0.453357	-0.972307	4.26244	3.65627e-05	0.00040184	1.85004	NO
AA719380_126	-0.0310655	-0.0279429	-1.41075	0.160494	0.276708	-5.61545	NO
AA757522_5	-0.0865536	0.0320857	-3.34712	0.00104415	0.00600374	-1.26566	NO
AA761040_207	0.0610119	0.3285	0.807	0.42101	0.560837	-6.27103	NO
AA772497_32	-0.0409524	0.162429	-1.17184	0.243215	0.376404	-5.91678	NO
AA775606_124	0.0749226	0.00972143	1.79239	0.0751905	0.158704	-5.02231	NO
AA776174_375	-0.0893988	0.1632	-3.49307	0.000636171	0.00405916	-0.81036	NO
AA776719_385	-0.0275179	0.0105071	-0.61285	0.540951	0.668398	-6.40678	NO
AA777672_422	0.0521786	0.454236	1.50382	0.134838	0.243655	-5.4834	NO
AA778900_382	0.0340714	0.164479	1.00925	0.314565	0.45497	-6.09056	NO
AA779293_159	-0.013369	-0.575343	-0.287196	0.774379	0.850997	-6.5514	NO
AA780560_369	0.0950298	-0.208179	1.43186	0.15437	0.268969	-5.58622	NO
AA827308_51	0.0658214	0.127136	1.75247	0.081841	0.168873	-5.0907	NO
AA857859_246	-0.182101	-0.00595714	-3.78789	0.000223296	0.00174412	0.158577	NO
AA858425_19	0.0493929	0.04435	1.48776	0.139022	0.249066	-5.50677	NO
AA868038_292	-0.122167	0.548343	-2.25262	0.0258092	0.0716251	-4.12866	NO
AA876375_352	0.0916845	0.00252857	2.622	0.00969038	0.0337942	-3.2752	NO
AA878213_204	-0.0984524	-0.273786	-2.64349	0.00912347	0.032296	-3.2219	NO
AA883100_173	-0.0301845	0.1043	-0.801802	0.424001	0.563524	-6.27515	NO
AA883220_306	-0.0559821	0.00214286	-1.48446	0.139892	0.250022	-5.51154	NO
AA883404_209	0.160536	0.0569286	3.19077	0.00174517	0.00902522	-1.735	NO
AA883523_176	-0.130619	0.2082	-3.90267	0.000146147	0.00123445	0.553116	NO
AA884633_238	0.012375	-0.0566643	0.313252	0.754547	0.836272	-6.54367	NO
AA889427_45	0.100208	0.188286	2.22737	0.0274891	0.0749508	-4.18265	NO
AA890096_36	-0.093506	0.110236	-2.31687	0.0219344	0.0631469	-3.98879	NO
AA970581_303	-0.0597857	0.559236	-1.46829	0.144226	0.256058	-5.53477	NO
AA970720_260	0.219357	0.235757	4.6435	7.70097e-06	0.00011234	3.31854	NO
AA973224_191	0.468333	-0.8915	6.48462	1.35929e-09	1.00031e-07	11.5742	NO
AAA1	-0.122173	0.0653929	-3.41835	0.000821433	0.0049686	-1.04551	NO
AAAS	0.0267143	-0.7754	0.79219	0.429565	0.568721	-6.28268	NO
AACS	-0.0152202	-0.598971	-0.515829	0.606773	0.72222	-6.46077	NO
AADAC	-0.0624048	0.2052	-1.97281	0.05045	0.118012	-4.69487	NO
AADACL1	0.172994	-1.66683	2.69394	0.00790844	0.0289702	-3.09526	NO
AADACL2	-0.0101488	-0.0658929	-0.216207	0.829135	0.889453	-6.56905	NO
AADACL3	0.099369	0.0763	2.66344	0.0086241	0.0309035	-3.17207	NO
AADACL4	-0.0643393	0.0549857	-2.1083	0.0367529	0.0929047	-4.42949	NO
AADAT	0.0840119	-0.406129	2.10804	0.0367763	0.0929251	-4.43002	NO
AAK1	0.0119881	-0.180736	0.365918	0.714968	0.807085	-6.52601	NO
AAMP	0.0593988	0.0872643	1.58094	0.116107	0.21848	-5.36779	NO
AANAT	-0.010881	0.592364	-0.213201	0.831475	0.890882	-6.56969	NO
AARS	0.194792	-2.48007	2.75725	0.00659183	0.0252722	-2.93331	NO
AARS2	-0.0708988	-0.6272	-1.59488	0.112953	0.214172	-5.3463	NO
AARSD1	0.16903	-0.8251	4.86327	3.01318e-06	5.20673e-05	4.20733	NO
AASDH	0.115363	-0.275121	2.31017	0.0223132	0.0640371	-4.00355	NO
AASDHPPT	0.0113095	-0.997429	0.32821	0.743234	0.827805	-6.53893	NO
AASS	-0.0969464	0.0374214	-2.30598	0.0225529	0.0645722	-4.01275	NO
AATF	0.223631	-0.535464	4.54772	1.14876e-05	0.000156479	2.94062	NO
AB007954_6421	-0.114565	-0.1154	-2.58961	0.0106048	0.0362527	-3.35476	NO
AB007967_6350	0.0185298	0.0439214	0.612378	0.541263	0.668675	-6.40706	NO
AB007971_4408	-0.0115833	0.115014	-0.452882	0.651322	0.758629	-6.49086	NO
AB007977_5737	0.0481369	0.0660429	1.35976	0.176052	0.296064	-5.68434	NO
AB007979_5153	-0.0258095	0.188943	-0.831006	0.407359	0.547791	-6.25169	NO
AB019524_4250	-0.010875	-0.0796143	-0.336659	0.736869	0.823334	-6.53616	NO
AB019572_91	0.579333	-0.679007	3.70173	0.000305131	0.00224693	-0.131273	UP
AB038155_1250	-0.0805119	0.121693	-2.44529	0.0156917	0.0490292	-3.69831	NO
AB052595_60	-0.105101	0.276064	-1.48942	0.138584	0.248455	-5.50436	NO
AB075838_6937	-0.0843988	-0.487157	-2.48215	0.0142194	0.0454417	-3.61228	NO
AB082532_3732	0.00235119	-0.0391786	0.0797093	0.93658	0.961586	-6.58901	NO
AB095935_3287	0.159071	-0.175129	3.88284	0.000157353	0.00130895	0.484269	NO
AB095936_2876	0.0157738	-0.1225	0.318475	0.75059	0.83337	-6.54204	NO
ABAT	0.112821	0.207157	1.30339	0.194541	0.319082	-5.7576	NO
ABBA-1	-0.193565	-0.791621	-3.05296	0.00270377	0.012648	-2.13255	NO
ABCA1	0.0167976	0.646186	0.293785	0.769349	0.847498	-6.54951	NO
ABCA10	-0.00595833	-0.00562857	-0.222292	0.824405	0.886814	-6.56774	NO
ABCA11	0.138083	0.5351	2.47975	0.0143115	0.0456769	-3.61792	NO
ABCA12	0.100345	-0.00622143	2.86223	0.00484066	0.019957	-2.65731	NO
ABCA13	0.135107	-0.0951143	3.08948	0.00241091	0.0115576	-2.02869	NO
ABCA3	0.0657976	-1.13709	1.18183	0.239238	0.371761	-5.90527	NO
ABCA4	0.0228571	0.121071	0.741358	0.459695	0.59671	-6.32105	NO
ABCA5	0.0818214	-0.526657	1.23506	0.218838	0.34802	-5.84234	NO
ABCA6	-0.0782619	0.1304	-1.98412	0.0491616	0.115534	-4.67336	NO
ABCA7	0.163821	1.03601	2.4018	0.017602	0.053538	-3.7983	NO
ABCA8	0.117589	0.0124643	2.80809	0.00568228	0.0226016	-2.8008	NO
ABCA9	0.0173988	0.143814	0.42932	0.668338	0.771925	-6.50112	NO
ABCB1	0.0287976	-0.0675429	0.756979	0.450311	0.588355	-6.30953	NO
ABCB10	-0.0546607	-0.155636	-1.23176	0.220064	0.34956	-5.84632	NO
ABCB11	-0.0146071	0.109807	-0.399205	0.690339	0.788754	-6.51343	NO
ABCB4	-0.0489524	-0.13355	-0.907717	0.365558	0.506879	-6.18613	NO
ABCB5	0.246982	-0.188686	3.98983	0.000105298	0.000950401	0.859015	NO
ABCB6	-0.120429	-0.346793	-2.44935	0.0155232	0.0486346	-3.6889	NO
ABCB7	0.0993274	-0.819171	2.07757	0.039542	0.0981053	-4.49114	NO
ABCB8	-0.0274702	-0.0265	-0.665158	0.507024	0.638918	-6.37383	NO
ABCB9	-0.0468631	0.0238643	-1.22682	0.221913	0.351622	-5.85227	NO
ABCC1	-0.0927857	0.195686	-2.18272	0.0306926	0.0811865	-4.2767	NO
ABCC10	0.0444226	0.00585	1.17229	0.243033	0.376236	-5.91626	NO
ABCC11	-0.0330536	0.416043	-0.632601	0.528007	0.657092	-6.39465	NO
ABCC12	-0.0993095	0.0617714	-2.31976	0.0217731	0.0627529	-3.98242	NO
ABCC13	-0.00941667	0.130636	-0.292749	0.77014	0.848004	-6.54981	NO
ABCC2	0.137375	-1.11727	1.69724	0.091831	0.183566	-5.1829	NO
ABCC3	0.0118571	-0.411279	0.350524	0.726463	0.815306	-6.53145	NO
ABCC4	-0.0328869	-0.440321	-0.943023	0.347263	0.488898	-6.15403	NO
ABCC5	0.172262	-0.114179	3.59505	0.000445958	0.00305357	-0.482567	NO
ABCC6	-0.0584048	0.296743	-1.03929	0.30043	0.440211	-6.06038	NO
ABCC8	-0.104375	0.148929	-2.22666	0.0275375	0.0750471	-4.18415	NO
ABCC9	-0.203851	-0.0064	-3.83585	0.000187257	0.00151237	0.322267	NO
ABCD1	0.0169524	0.0509214	0.708679	0.47968	0.614327	-6.34438	NO
ABCD3	0.10653	0.0466143	1.09944	0.27343	0.410823	-5.99731	NO
ABCD4	0.108631	0.023	1.44671	0.150171	0.263867	-5.5654	NO
ABCE1	0.136488	-1.60146	2.41992	0.0167825	0.0516387	-3.75685	NO
ABCF1	0.104738	-1.17769	2.38135	0.0185695	0.055705	-3.84475	NO
ABCF2	0.0762857	-0.707086	1.7446	0.0832088	0.170671	-5.10403	NO
ABCF3	-0.128494	-0.251971	-2.00485	0.0468717	0.111672	-4.63363	NO
ABCG1	0.296827	-0.0612071	3.121	0.00218208	0.0106963	-1.93819	NO
ABCG2	-0.10844	-0.694671	-2.75789	0.00657953	0.0252295	-2.93164	NO
ABCG4	-0.0138036	0.446021	-0.297388	0.766603	0.845601	-6.54846	NO
ABCG5	0.128042	-0.198371	3.38284	0.000926221	0.00545641	-1.15576	NO
ABCG8	-0.0662679	0.0943286	-1.83092	0.0691998	0.149248	-4.9549	NO
ABHD1	0.163345	-0.142386	2.79116	0.00597155	0.0234421	-2.84516	NO
ABHD10	0.314595	-0.818707	5.78276	4.4576e-08	1.69433e-06	8.22492	NO
ABHD11	0.33456	-0.725121	4.38432	2.24353e-05	0.000269086	2.30942	NO
ABHD12	-0.148821	-0.267221	-3.16617	0.00188901	0.00959884	-1.8071	NO
ABHD12B	0.0874643	0.545871	1.89169	0.0605591	0.13518	-4.84578	NO
ABHD13	0.081131	0.144607	1.90415	0.0589038	0.132318	-4.82299	NO
ABHD14A	-0.0394583	0.109093	-1.4192	0.158022	0.273531	-5.6038	NO
ABHD14B	-0.0171726	-0.0454643	-0.646989	0.518679	0.648917	-6.38558	NO
ABHD2	-0.0743333	0.36865	-1.58241	0.11577	0.218042	-5.36553	NO
ABHD3	0.011506	0.207957	0.19847	0.84296	0.899083	-6.57269	NO
ABHD4	-0.0844643	0.807964	-1.84752	0.0667433	0.14524	-4.92542	NO
ABHD5	-0.0170238	1.51061	-0.24552	0.806407	0.873573	-6.56237	NO
ABHD6	-0.0190119	0.131843	-0.708656	0.479694	0.614327	-6.3444	NO
ABHD7	0.0904524	-0.02455	2.1101	0.0365951	0.0926475	-4.42585	NO
ABHD8	0.132786	-0.00982857	2.67249	0.00840597	0.030339	-3.14937	NO
ABHD9	-0.196137	-1.02716	-3.83138	0.000190368	0.00153373	0.306934	NO
ABI1	-0.130321	1.28674	-2.46086	0.0150538	0.0475128	-3.6621	NO
ABI2	-0.0561845	-0.317443	-1.87886	0.0623033	0.137897	-4.86909	NO
ABI3BP	-0.0592143	-0.0154571	-1.62838	0.105651	0.203662	-5.2939	NO
ABL1	0.156054	-1.68492	4.5807	1.00162e-05	0.000139473	3.07009	NO
ABL2	-0.141327	0.0199714	-4.21665	4.38202e-05	0.000462159	1.68	NO
ABLIM1	0.400131	-0.323493	6.46232	1.52358e-09	1.10757e-07	11.4645	NO
ABLIM2	0.0346369	0.275764	0.824956	0.410774	0.55116	-6.25662	NO
ABLIM3	0.0417976	-0.453957	0.953925	0.341735	0.483284	-6.14387	NO
ABO	-0.0219286	0.213736	-0.860968	0.390701	0.53122	-6.22676	NO
ABP1	-0.0041131	0.336657	-0.141109	0.887983	0.929141	-6.58231	NO
ABR	-0.0226131	0.785271	-0.562393	0.574731	0.696976	-6.43601	NO
ABRA	-0.00836905	0.255979	-0.243039	0.808324	0.874868	-6.56297	NO
ABT1	0.0253333	0.213521	0.659919	0.51037	0.641941	-6.37725	NO
ABTB1	-0.112988	1.74067	-1.50459	0.134641	0.24349	-5.48228	NO
ABTB2	0.00242857	0.101564	0.0651193	0.94817	0.968693	-6.59006	NO
ACAA1	0.278851	1.15176	3.53985	0.000540999	0.00357367	-0.660965	NO
ACAA2	0.356048	-0.819979	5.27474	4.83079e-07	1.20049e-05	5.9482	NO
ACACA	-0.0375119	-0.0455429	-1.06298	0.289588	0.428242	-6.03595	NO
ACACB	0.0191964	-0.0965	0.652803	0.514934	0.645882	-6.38186	NO
ACAD10	0.0117321	-0.0260143	0.247599	0.804801	0.872997	-6.56186	NO
ACAD11	0.289268	-1.63196	4.21755	4.3664e-05	0.000461399	1.68335	NO
ACAD8	-0.0727738	0.457086	-1.69798	0.091692	0.183352	-5.1817	NO
ACAD9	0.255548	-0.628314	6.23838	4.73816e-09	2.67497e-07	10.3744	NO
ACADL	0.0310357	-0.0146643	0.970825	0.333279	0.474465	-6.1279	NO
ACADM	0.227595	-1.73491	2.54104	0.0121216	0.0402088	-3.47239	NO
ACADS	0.30019	0.222829	5.74705	5.29242e-08	1.96443e-06	8.06059	NO
ACADSB	-0.0737024	-0.5889	-1.86654	0.0640184	0.140814	-4.89134	NO
ACADVL	-0.00164881	-0.179936	-0.0387197	0.969168	0.981609	-6.59141	NO
ACAN	0.0238988	0.217643	0.49984	0.617958	0.731789	-6.46878	NO
ACAT1	0.119929	-2.74969	2.54232	0.0120792	0.0401028	-3.46931	NO
ACAT2	0.0619167	-2.26103	1.60479	0.110752	0.210972	-5.33091	NO
ACBD3	0.0998929	-1.0071	2.21397	0.0284181	0.076775	-4.21105	NO
ACBD4	0.191274	-0.334986	4.12495	6.27144e-05	0.00062212	1.3438	NO
ACBD5	-0.141089	0.660471	-2.41937	0.0168066	0.0516855	-3.7581	NO
ACBD6	0.172911	-1.52174	2.41348	0.0170698	0.052261	-3.77162	NO
ACCN1	0.0078869	0.107964	0.26803	0.789063	0.86165	-6.55666	NO
ACCN2	-0.0547917	-0.000357143	-1.33874	0.182786	0.304652	-5.71201	NO
ACCN3	-0.0845238	0.570429	-1.38583	0.167963	0.286349	-5.64943	NO
ACCN4	-0.0736964	0.142121	-1.64293	0.1026	0.199097	-5.27082	NO
ACCN5	-0.128738	0.285793	-3.31832	0.00114931	0.00646634	-1.35356	NO
ACD	0.025994	-0.303243	0.881269	0.379654	0.520626	-6.20938	NO
ACE	-0.0479048	0.350864	-1.40183	0.163138	0.280071	-5.62768	NO
ACE2	0.100821	0.494743	2.82346	0.00543068	0.0218384	-2.76031	NO
ACF	0.174042	0.782014	2.28749	0.0236377	0.0668965	-4.05319	NO
ACHE	0.0336964	0.360986	1.14235	0.255222	0.389556	-5.95019	NO
ACIN1	0.0603631	0.5727	1.4557	0.147673	0.260631	-5.5527	NO
ACLY	-0.00988095	-1.23482	-0.179324	0.857938	0.909447	-6.57626	NO
ACMSD	-0.000577381	0.164779	-0.0132116	0.989477	0.993575	-6.59207	NO
ACN9	-0.134732	-0.582929	-1.60021	0.111764	0.21232	-5.33803	NO
ACO1	0.125464	-2.60633	2.18918	0.0302096	0.0802913	-4.26319	NO
ACO2	-0.0740119	0.156414	-1.67031	0.0970511	0.191213	-5.22685	NO
ACON	0.247893	-0.831943	6.29109	3.63451e-09	2.18583e-07	10.629	NO
ACOT11	-0.106887	0.225207	-3.19204	0.00173803	0.00899434	-1.73126	NO
ACOT12	0.103173	-0.0379	2.37001	0.0191259	0.0569254	-3.87034	NO
ACOT2	0.0403631	-1.40319	1.36831	0.173368	0.292789	-5.67296	NO
ACOT4	-0.106869	0.0531286	-3.27984	0.00130532	0.00716896	-1.47	NO
ACOT7	0.167589	-2.58961	3.35935	0.00100228	0.00581523	-1.22815	NO
ACOT8	0.0474762	-0.361336	1.2061	0.229774	0.360999	-5.87691	NO
ACOT9	0.15719	0.618493	2.38081	0.0185956	0.0557503	-3.84596	NO
ACOX1	0.059375	1.1055	0.776517	0.43873	0.57727	-6.29478	NO
ACOX2	0.218607	-0.222907	4.24315	3.94672e-05	0.000427077	1.77823	NO
ACOX3	0.121952	-0.225757	3.65386	0.00036214	0.00258813	-0.289976	NO
ACOXL	-0.0437321	0.585957	-1.02738	0.305979	0.446298	-6.07244	NO
ACP1	0.150881	-0.608007	2.58006	0.0108887	0.0369956	-3.37804	NO
ACP2	0.0702976	0.0174286	2.42248	0.0166691	0.0513653	-3.75095	NO
ACP5	-0.21428	1.39806	-2.6191	0.0097691	0.034022	-3.28234	NO
ACP6	-0.0500774	-0.764921	-1.66322	0.0984642	0.193171	-5.2383	NO
ACPL2	-0.0321667	-0.261907	-0.570645	0.569138	0.692073	-6.4314	NO
ACPP	0.102119	2.07384	2.00358	0.0470085	0.111856	-4.63606	NO
ACPT	-0.0412381	0.0813643	-1.04534	0.297632	0.437055	-6.05418	NO
ACR	-0.260292	1.19774	-3.10292	0.00231072	0.0111912	-1.99019	NO
ACRBP	-0.0419226	0.429471	-0.904536	0.367236	0.508384	-6.18896	NO
ACRC	0.0328095	0.316114	0.87579	0.382616	0.523372	-6.21411	NO
ACRV1	0.07675	-0.0904857	2.48562	0.0140873	0.0451367	-3.60412	NO
ACSBG1	-0.081244	0.425057	-2.30544	0.022584	0.064613	-4.01394	NO
ACSBG2	-0.0521548	0.121993	-1.31081	0.192028	0.316221	-5.74813	NO
ACSL1	-0.406244	3.82309	-3.78305	0.000227284	0.00176748	0.142125	NO
ACSL4	0.0457083	-0.417486	0.40843	0.68357	0.783621	-6.50976	NO
ACSL5	0.145827	0.207907	3.38398	0.000922687	0.00544116	-1.15225	NO
ACSM1	-0.00602381	0.525243	-0.141903	0.887357	0.928809	-6.5822	NO
ACSM2B	-0.125917	-0.06555	-3.16528	0.00189441	0.00961356	-1.80969	NO
ACSM3	0.226649	-2.19771	1.34771	0.179889	0.300848	-5.70025	NO
ACSS1	0.222018	-0.219379	5.31392	4.03876e-07	1.05355e-05	6.11892	NO
ACSS2	-0.0204167	-0.306536	-0.43392	0.665002	0.769214	-6.49916	NO
ACTA2	-0.0751964	-0.39335	-1.65953	0.0992053	0.194173	-5.24424	NO
ACTB	0.0841667	0.84525	2.03059	0.0441541	0.106752	-4.58372	NO
ACTC1	0.089994	0.176371	2.84652	0.00507235	0.0207304	-2.6992	NO
ACTG1	0.0797143	0.21915	0.725514	0.469326	0.605288	-6.33249	NO
ACTG2	-0.222637	-1.18074	-3.63988	0.000380591	0.00269077	-0.335977	NO
ACTL6A	0.152089	-1.68623	3.50922	0.000601663	0.00387764	-0.758971	NO
ACTL6B	-0.0785357	-0.00562143	-1.38552	0.168057	0.28646	-5.64985	NO
ACTL7A	0.0211071	0.203057	0.534966	0.593506	0.712019	-6.45085	NO
ACTL7B	-0.0695179	1.25538	-0.905389	0.366786	0.508092	-6.1882	NO
ACTL8	0.0818036	-0.06015	1.70561	0.0902577	0.181349	-5.16913	NO
ACTN1	0.296887	0.274293	3.87434	0.000162406	0.00134515	0.454823	NO
ACTN2	0.0150952	0.283986	0.345794	0.730007	0.818008	-6.53308	NO
ACTN3	0.178554	0.00679286	5.17409	7.62457e-07	1.73029e-05	5.51344	NO
ACTN4	-0.057119	0.309229	-1.77737	0.0776374	0.162425	-5.04821	NO
ACTR10	0.0546964	0.133157	1.01857	0.31013	0.450128	-6.08128	NO
ACTR1A	0.104595	0.519079	1.93277	0.0552456	0.126318	-4.77011	NO
ACTR1B	-0.0281012	0.252407	-0.770206	0.442452	0.580774	-6.29959	NO
ACTR2	-0.083375	0.940136	-1.57824	0.116724	0.219301	-5.37192	NO
ACTR3	-0.00425595	0.973321	-0.0553173	0.955963	0.973632	-6.59064	NO
ACTR3B	0.0880536	-0.912257	1.82429	0.0702014	0.150912	-4.96659	NO
ACTR5	0.246417	-0.855507	5.29938	4.31671e-07	1.10356e-05	6.05546	NO
ACTR6	0.129143	-1.02905	2.53307	0.012388	0.0409567	-3.49148	NO
ACTR8	0.0922143	-0.634243	2.8734	0.00468189	0.0194486	-2.6274	NO
ACTRT2	-0.00242262	-0.0837929	-0.0543964	0.956695	0.974005	-6.59069	NO
ACVR1	-0.086625	-0.26985	-1.78726	0.0760187	0.160041	-5.03118	NO
ACVR1B	-0.0793869	0.132957	-2.20047	0.0293818	0.0786314	-4.23951	NO
ACVR1C	-0.0510298	0.35265	-1.76334	0.0799848	0.165977	-5.07223	NO
ACVR2A	-0.0633631	-0.150179	-1.52766	0.128812	0.235874	-5.44826	NO
ACVR2B	-0.0670714	0.395614	-1.46749	0.144443	0.256365	-5.53591	NO
ACVRL1	-0.116589	0.441529	-2.56313	0.0114089	0.0383191	-3.41912	NO
ACY1	0.0415298	-1.0096	1.19552	0.233869	0.365588	-5.88935	NO
ACY1L2	0.0378095	-1.39367	0.659382	0.510713	0.642276	-6.3776	NO
ACY3	-0.0649048	-0.343407	-1.24207	0.216249	0.345117	-5.83386	NO
ACYP1	0.307476	-2.10184	3.71584	0.000290029	0.00216129	-0.0841996	NO
ACYP2	0.203179	-0.564271	4.5394	1.18907e-05	0.000160639	2.90806	NO
AD013	-0.0764167	0.107186	-2.18155	0.0307806	0.0813727	-4.27913	NO
AD7C-NTP	-0.0973333	0.424493	-1.79829	0.0742455	0.157358	-5.01207	NO
ADA	0.0589881	-1.43961	1.32826	0.186214	0.308757	-5.72565	NO
ADAD1	0.0524881	-0.0419714	1.22422	0.222886	0.352898	-5.85538	NO
ADAD2	-0.0398036	0.0632429	-1.35819	0.176547	0.296701	-5.68641	NO
ADAM10	-0.0974167	-0.0143071	-1.51014	0.133219	0.24141	-5.47413	NO
ADAM11	-0.0958571	0.376093	-2.80234	0.00577901	0.0228993	-2.81589	NO
ADAM12	-0.0541488	0.297029	-1.88232	0.0618292	0.137085	-4.86282	NO
ADAM15	-0.155518	0.811636	-2.85644	0.0049249	0.0202427	-2.67277	NO
ADAM17	-0.00699405	0.373214	-0.187133	0.851823	0.905064	-6.57485	NO
ADAM18	0.0761845	0.154193	2.0488	0.0423149	0.10336	-4.54808	NO
ADAM19	0.183137	1.53704	2.81632	0.00554629	0.0221832	-2.77915	NO
ADAM2	-0.081619	0.00245714	-2.89623	0.00437215	0.018465	-2.56596	NO
ADAM20	0.00451786	0.132764	0.209111	0.83466	0.89323	-6.57054	NO
ADAM21	-0.117423	0.472493	-1.83589	0.0684559	0.14803	-4.94609	NO
ADAM22	0.0285298	0.0309571	0.696709	0.487119	0.62121	-6.35267	NO
ADAM23	-0.140667	-1.11808	-2.58282	0.010806	0.0368045	-3.37133	NO
ADAM28	0.023006	0.478643	0.529419	0.597337	0.714864	-6.45377	NO
ADAM29	0.00400595	0.1856	0.105978	0.915749	0.948144	-6.5866	NO
ADAM30	-0.116762	0.288121	-2.97743	0.00341631	0.0152325	-2.34392	NO
ADAM32	-0.0615595	-0.0494714	-1.33428	0.184239	0.306298	-5.71783	NO
ADAM33	0.115774	0.00782143	2.83211	0.00529362	0.0214031	-2.73744	NO
ADAM3A	-0.0803095	0.0791	-1.4942	0.137331	0.246939	-5.49742	NO
ADAM5P	-0.026	0.1564	-0.834016	0.405666	0.546312	-6.24923	NO
ADAM6	-0.137649	1.09507	-2.28595	0.0237306	0.0671018	-4.05657	NO
ADAM7	0.0299167	0.1392	1.03872	0.30069	0.440507	-6.06095	NO
ADAM8	0.220393	0.0643786	3.8462	0.000180244	0.00146549	0.35779	NO
ADAM9	-0.150667	-0.5784	-3.04963	0.00273202	0.012762	-2.14196	NO
ADAMDEC1	-0.163446	0.969986	-2.87886	0.00460605	0.019189	-2.61275	NO
ADAMTS1	-0.0197619	-2.27089	-0.0929199	0.926098	0.954793	-6.58789	NO
ADAMTS10	-0.0286726	0.120421	-0.760584	0.448161	0.586197	-6.30684	NO
ADAMTS12	-0.152452	0.219279	-3.73333	0.000272284	0.00205161	-0.0256251	NO
ADAMTS13	-0.0140893	0.0494571	-0.202934	0.839476	0.896622	-6.5718	NO
ADAMTS14	-0.0509048	0.264886	-1.36791	0.173492	0.292955	-5.67349	NO
ADAMTS15	-0.0417381	0.0830286	-0.922277	0.357941	0.499565	-6.17304	NO
ADAMTS16	-0.0757738	0.280571	-2.06117	0.0411028	0.101128	-4.52369	NO
ADAMTS17	-0.0593512	0.0453357	-1.52273	0.130039	0.237341	-5.45556	NO
ADAMTS18	-0.0472321	0.117321	-1.3378	0.18309	0.305004	-5.71323	NO
ADAMTS19	0.255113	-0.279843	5.58868	1.12481e-07	3.72254e-06	7.33943	NO
ADAMTS2	-0.249595	0.362564	-6.2752	3.93739e-09	2.30773e-07	10.5522	NO
ADAMTS20	-0.0959702	0.3629	-2.12034	0.0357081	0.0908839	-4.40511	NO
ADAMTS3	-0.261381	-0.12465	-6.7298	3.82795e-10	3.41756e-08	12.7934	NO
ADAMTS4	-0.110946	0.631557	-1.48842	0.138847	0.248809	-5.50581	NO
ADAMTS5	-0.104601	0.0554357	-3.15307	0.00196996	0.00989449	-1.84526	NO
ADAMTS6	-0.0620476	0.168271	-1.98408	0.0491661	0.115534	-4.67344	NO
ADAMTS7	0.169292	-0.00862143	3.46135	0.000709426	0.00442484	-0.910708	NO
ADAMTS8	-0.142911	0.231914	-5.00068	1.65224e-06	3.23895e-05	4.77783	NO
ADAMTS9	-0.00775595	0.03065	-0.125042	0.900666	0.937797	-6.58443	NO
ADAMTSL1	-0.0242381	0.0649214	-0.975879	0.330776	0.472034	-6.12307	NO
ADAMTSL2	-0.193774	1.06434	-2.90212	0.0042953	0.0181871	-2.55004	NO
ADAMTSL3	-0.128565	-0.0553	-2.85975	0.00487653	0.0200797	-2.66393	NO
ADAMTSL4	-0.0995833	0.2725	-3.15826	0.00193753	0.00978062	-1.83016	NO
ADAMTSL5	-0.0616607	0.322879	-1.69401	0.0924446	0.184385	-5.18821	NO
ADAR	0.214577	0.4428	3.54185	0.000537258	0.00355712	-0.654562	NO
ADARB1	0.0173036	-0.0471714	0.558035	0.577695	0.699208	-6.43842	NO
ADARB2	0.104548	0.374157	2.47521	0.0144866	0.0461336	-3.62856	NO
ADAT1	-0.049256	0.1905	-1.59506	0.112911	0.214128	-5.34601	NO
ADAT2	-0.0374702	0.216179	-0.916152	0.361133	0.502559	-6.17857	NO
ADAT3	-0.128827	0.968686	-1.74191	0.0836794	0.171391	-5.10855	NO
ADC	-0.125548	0.244957	-2.95688	0.0036381	0.0159924	-2.40063	NO
ADCK1	-0.099369	0.371236	-2.51462	0.0130257	0.042558	-3.53551	NO
ADCK2	-0.0618571	0.191529	-1.37488	0.171326	0.290298	-5.66417	NO
ADCK4	-0.0419226	0.02815	-1.49631	0.136781	0.246237	-5.49435	NO
ADCK5	-0.00374405	0.0115929	-0.0856131	0.931894	0.958398	-6.58853	NO
ADCY1	-0.21631	-0.912643	-1.56117	0.1207	0.224899	-5.39796	NO
ADCY2	-0.0157143	-0.214464	-0.348356	0.728086	0.816362	-6.5322	NO
ADCY3	-0.0128274	0.153464	-0.244964	0.806837	0.873835	-6.5625	NO
ADCY4	0.109321	1.13274	2.14046	0.0340182	0.08767	-4.36407	NO
ADCY5	-0.0637857	0.432729	-1.53871	0.126089	0.232217	-5.43178	NO
ADCY6	-0.135417	-0.732786	-3.72336	0.00028227	0.00211441	-0.0590463	NO
ADCY7	-0.127839	0.630707	-1.78926	0.0756943	0.159534	-5.02772	NO
ADCY8	-0.108167	-0.0919	-2.34679	0.0203113	0.0594775	-3.92239	NO
ADCY9	0.283036	0.0843929	6.30941	3.31358e-09	2.01918e-07	10.7178	NO
ADCYAP1	-0.0422381	0.226121	-1.69449	0.0923536	0.184259	-5.18742	NO
ADCYAP1R1	-0.0728155	1.64483	-1.06479	0.288768	0.427227	-6.03406	NO
ADD1	0.0739821	0.338943	1.4444	0.150818	0.264581	-5.56865	NO
ADD2	0.289679	0.132914	4.91425	2.41412e-06	4.37504e-05	4.41768	NO
ADD3	-0.0288929	0.960307	-0.417992	0.676582	0.778324	-6.50586	NO
ADFP	-0.0675417	-1.20551	-0.838384	0.403217	0.543968	-6.24563	NO
ADH1B	0.0134762	0.15105	0.373931	0.709011	0.802642	-6.52308	NO
ADH4	0.0684226	0.0270357	2.21045	0.0286669	0.0772205	-4.21849	NO
ADH5	0.306988	-1.88445	5.69229	6.87792e-08	2.46003e-06	7.80984	NO
ADH6	0.0555	-0.518807	1.60872	0.109889	0.209779	-5.32478	NO
ADH7	-0.232048	1.46313	-2.62248	0.00967726	0.0337736	-3.274	NO
ADHFE1	0.143976	0.100707	4.26476	3.62274e-05	0.000398883	1.85869	NO
ADI1	0.275179	-0.848571	4.92439	2.3096e-06	4.21548e-05	4.45969	NO
ADIPOR1	-0.44472	1.77329	-4.94431	2.11683e-06	3.93218e-05	4.54245	NO
ADIPOR2	0.0828036	-0.597514	1.80641	0.0729624	0.155297	-4.99793	NO
ADK	0.214333	-1.22869	4.35827	2.49232e-05	0.000293198	2.21041	NO
ADM	0.213833	0.927121	1.74561	0.083032	0.170414	-5.10232	NO
ADM2	-0.126554	-0.0318786	-3.09928	0.00233751	0.0112877	-2.00064	NO
ADMR	-0.23081	4.64176	-1.63352	0.104564	0.202109	-5.28576	NO
ADNP	0.106649	-0.906529	2.24995	0.0259828	0.0719305	-4.13441	NO
ADNP2	0.0107619	-0.832793	0.214225	0.830678	0.89036	-6.56947	NO
ADORA2A	-0.15747	1.05593	-2.71488	0.00744878	0.027731	-3.04207	NO
ADORA2B	-0.0890238	-0.85895	-2.10215	0.0372975	0.093899	-4.4419	NO
ADORA3	0.119679	-0.01355	2.89679	0.00436473	0.0184404	-2.56444	NO
ADPGK	0.122958	0.0886143	2.29979	0.0229109	0.0653049	-4.02632	NO
ADPRH	0.0482619	0.188171	0.865843	0.38803	0.5284	-6.22263	NO
ADPRHL1	-0.0594881	0.200986	-1.60395	0.110938	0.21122	-5.33222	NO
ADPRHL2	0.24625	-0.402429	4.84469	3.26553e-06	5.5389e-05	4.13105	NO
ADRA1A	-0.0970536	0.363393	-2.21735	0.0281815	0.0763212	-4.20391	NO
ADRA1B	-0.0138631	0.149057	-0.517968	0.605283	0.721006	-6.45968	NO
ADRA1D	-0.223137	0.177421	-4.5337	1.21748e-05	0.000163805	2.88577	NO
ADRA2A	0.00519048	0.05565	0.16871	0.866264	0.914712	-6.57809	NO
ADRA2B	-0.019756	-0.108229	-0.657062	0.5122	0.643611	-6.37911	NO
ADRA2C	0.0404643	-0.0176143	1.30762	0.193105	0.317466	-5.7522	NO
ADRB1	0.000297619	0.214179	0.00838827	0.993319	0.995783	-6.59212	NO
ADRB2	0.140935	1.10026	3.12923	0.00212569	0.0104913	-1.91441	NO
ADRB3	-0.117357	0.275443	-3.38871	0.00090809	0.00537483	-1.13761	NO
ADRBK2	0.113185	0.308036	3.13581	0.00208164	0.0103337	-1.89539	NO
ADRM1	-0.0267619	-0.00209286	-0.644582	0.520233	0.650042	-6.38711	NO
ADSL	0.287994	-1.26508	5.1162	9.88878e-07	2.1448e-05	5.26594	NO
ADSS	-0.0950893	-0.674107	-1.26578	0.207655	0.335207	-5.8048	NO
ADSSL1	-0.0229167	-1.33057	-0.51638	0.606389	0.721987	-6.46049	NO
AEBP1	-0.0893393	-1.13048	-2.21115	0.0286172	0.0771588	-4.21701	NO
AEBP2	0.0560476	-1.17216	1.23959	0.217162	0.346166	-5.83686	NO
AES	-0.120345	0.765721	-2.30011	0.0228928	0.0652757	-4.02564	NO
AF007141_18	0.0659702	0.204314	1.39779	0.164345	0.281541	-5.63319	NO
AF007143_1590	-0.151179	0.0559714	-3.37404	0.000954075	0.00558707	-1.18294	NO
AF009267_1252	0.0533333	-0.09675	2.20753	0.0288747	0.0776806	-4.22466	NO
AF009275_207	-0.0258393	0.161086	-1.04661	0.297051	0.436453	-6.05289	NO
AF010236_1220	0.299208	-0.216779	4.66302	7.09324e-06	0.000105071	3.39629	NO
AF014456_45	-0.0234167	0.0731286	-0.554403	0.580171	0.701191	-6.44041	NO
AF021989_157	-0.014494	0.05475	-0.409314	0.682923	0.783233	-6.5094	NO
AF021999_168	-0.0303393	0.0296357	-0.794117	0.428446	0.567664	-6.28118	NO
AF024540_124	-0.0402619	0.364521	-1.05779	0.29194	0.430923	-6.04135	NO
AF024695_61	-0.00909524	-0.0597429	-0.322721	0.747379	0.831087	-6.5407	NO
AF024704_24	0.0348452	0.0238357	0.962354	0.3375	0.478811	-6.13594	NO
AF030493_73	-0.0659881	0.0531214	-1.45971	0.146568	0.259117	-5.547	NO
AF034187_186	-0.165065	0.4678	-3.09384	0.00237798	0.0114375	-2.01621	NO
AF035291_665	-0.0954048	0.00479286	-2.33124	0.0211411	0.0613691	-3.95699	NO
AF035318_1088	-0.24425	-0.134086	-4.46366	1.62434e-05	0.000207056	2.61374	NO
AF038184_491	-0.040244	0.192264	-1.46619	0.144798	0.256751	-5.53778	NO
AF038185_973	0.0360536	-0.791243	0.748205	0.455568	0.593172	-6.31603	NO
AF038194_245	0.12253	0.457143	2.37933	0.0186673	0.0559074	-3.84931	NO
AF052103_1000	-0.056756	-0.02725	-1.94025	0.054322	0.124689	-4.75617	NO
AF052115_1215	0.00143452	-0.192336	0.0353861	0.971821	0.983218	-6.59153	NO
AF052118_647	-0.108482	0.477464	-2.27214	0.024573	0.0690262	-4.08655	NO
AF052119_2227	0.079756	0.0104071	2.2608	0.0252847	0.0705522	-4.11105	NO
AF052121_1202	0.0783571	0.0806929	1.88496	0.0614697	0.136439	-4.85804	NO
AF052140_108	0.0241667	0.0246429	0.681199	0.49685	0.62975	-6.36319	NO
AF052141_1503	-0.024631	0.47365	-0.581982	0.561497	0.685397	-6.42496	NO
AF052146_586	0.0443155	0.51675	0.822951	0.411909	0.552297	-6.25824	NO
AF052152_670	-0.0844226	0.02465	-2.48413	0.0141439	0.0452614	-3.60763	NO
AF052160_361	-0.112101	0.0778643	-2.21189	0.0285647	0.0770804	-4.21544	NO
AF052172_1015	-0.0896488	-0.0254857	-2.1918	0.0300159	0.0799197	-4.25771	NO
AF054991_1300	-0.0140476	-0.05075	-0.570501	0.569235	0.692133	-6.43148	NO
AF054994_1481	-0.028125	0.557929	-0.72561	0.469266	0.605246	-6.33242	NO
AF054998_1702	-0.0220179	0.181057	-0.809274	0.419705	0.559655	-6.26922	NO
AF056441_32	-0.0011369	0.133336	-0.0214886	0.982886	0.989848	-6.59192	NO
AF056446_166	-0.0144464	0.465171	-0.415106	0.678688	0.779929	-6.50704	NO
AF058060_118	0.0282619	-0.202043	1.30586	0.193704	0.318152	-5.75446	NO
AF058061_63	0.226089	-0.183329	5.11859	9.78343e-07	2.12998e-05	5.27613	NO
AF058068_63	0.0241071	0.281214	0.681008	0.49697	0.629833	-6.36332	NO
AF058073_65	-0.0119702	-0.0528071	-0.367702	0.713641	0.806449	-6.52536	NO
AF060142_43	0.0340238	0.204736	0.663924	0.507811	0.6397	-6.37464	NO
AF063702_137	-0.0637619	0.5191	-0.991378	0.323179	0.463938	-6.10811	NO
AF063712_120	0.127208	-1.25255	2.10146	0.0373591	0.094016	-4.44329	NO
AF063717_258	0.0226131	0.388229	0.604426	0.546521	0.672753	-6.41183	NO
AF063719_260	0.0327024	-0.00366429	0.757475	0.450015	0.588054	-6.30916	NO
AF063732_112	-0.05025	0.0193143	-1.44239	0.151386	0.265273	-5.57149	NO
AF063749_40	-0.0605893	-0.111621	-1.32226	0.188198	0.311196	-5.73341	NO
AF063761_260	0.13428	0.0549071	2.73113	0.00710867	0.0267071	-3.00052	NO
AF064501_117	-0.0158214	0.151686	-0.484736	0.628607	0.740215	-6.47612	NO
AF064510_97	-0.0737381	0.0112214	-2.42608	0.0165116	0.0510164	-3.74268	NO
AF064843_1542	0.0789643	0.167879	2.47368	0.0145462	0.0462724	-3.63215	NO
AF070538_1312	-0.0128214	0.27795	-0.418441	0.676254	0.777986	-6.50567	NO
AF070549_1128	-0.00825595	-0.0548286	-0.222064	0.824582	0.88688	-6.56779	NO
AF070564_1398	-0.0786726	-0.0632571	-1.89006	0.0607788	0.135564	-4.84876	NO
AF070565_976	-0.0886964	0.00655	-2.62953	0.00948801	0.0332694	-3.25655	NO
AF070571_2569	0.315107	-0.0199714	5.33237	3.71099e-07	9.85915e-06	6.19964	NO
AF070579_1399	-0.0579881	-0.121364	-2.70428	0.00767836	0.0283343	-3.06904	NO
AF070580_1569	0.0285833	0.15965	1.40847	0.161169	0.27758	-5.61859	NO
AF070591_212	0.00617262	0.231471	0.192875	0.847331	0.902231	-6.57377	NO
AF070595_1187	-0.00293452	-0.120707	-0.0911959	0.927465	0.955422	-6.58804	NO
AF070602_1427	0.0572976	0.222414	1.12806	0.261189	0.396823	-5.96608	NO
AF070625_1489	-0.0513512	0.365171	-1.80892	0.072569	0.154702	-4.99355	NO
AF070628_1273	-0.0943988	0.678164	-2.02125	0.0451245	0.108474	-4.6019	NO
AF070632_1327	-0.0389286	0.127929	-1.10092	0.272784	0.410258	-5.99571	NO
AF074981_461	0.0657202	-0.108836	1.96267	0.0516296	0.120149	-4.71406	NO
AF074983_24	-0.046006	-0.0205143	-1.13479	0.258368	0.393238	-5.95862	NO
AF074987_229	0.278881	-0.364279	7.28674	1.98558e-11	3.19831e-09	15.6445	NO
AF074994_364	-0.30147	-0.392079	-5.67252	7.55791e-08	2.64975e-06	7.71964	NO
AF074997_498	-0.00558333	0.0507214	-0.207686	0.83577	0.89397	-6.57084	NO
AF075002_148	-0.0635119	-0.16825	-1.79272	0.0751366	0.158634	-5.02173	NO
AF075004_209	0.0197679	0.725379	0.50033	0.617614	0.731538	-6.46854	NO
AF075013_367	-0.00191071	0.0224786	-0.0768386	0.93886	0.962897	-6.58923	NO
AF075018_512	-0.017006	-0.120329	-0.317431	0.751381	0.833851	-6.54237	NO
AF075022_498	-0.0154702	-0.0872286	-0.630551	0.529343	0.658185	-6.39593	NO
AF075023_433	-0.0387202	0.188714	-1.04984	0.295566	0.434868	-6.04956	NO
AF075027_228	-0.0729345	-0.729386	-1.86655	0.0640174	0.140814	-4.89133	NO
AF075031_212	0.189304	0.555279	3.50415	0.000612309	0.00393525	-0.775136	NO
AF075035_496	0.023125	0.112571	0.741531	0.45959	0.596641	-6.32092	NO
AF075039_464	-0.101637	-0.103964	-2.27506	0.0243931	0.0685876	-4.08023	NO
AF075041_569	0.0949821	-0.0263143	2.4177	0.0168809	0.0518722	-3.76193	NO
AF075045_498	0.0403452	0.30635	0.76735	0.444142	0.582395	-6.30175	NO
AF075047_404	-0.0881369	0.379421	-1.91237	0.0578334	0.130576	-4.80789	NO
AF075048_461	-0.0584583	0.131514	-1.19157	0.235407	0.367593	-5.89396	NO
AF075054_503	-0.0925298	-0.194929	-2.08369	0.0389726	0.0970481	-4.47893	NO
AF075056_272	-0.0559702	-0.0232786	-2.21381	0.0284293	0.0767962	-4.21139	NO
AF075062_506	0.0532857	0.137293	1.35503	0.17755	0.297952	-5.6906	NO
AF075063_153	-0.0165179	-0.0567143	-0.71315	0.476918	0.61203	-6.34125	NO
AF075070_327	0.0602083	0.00628571	1.58889	0.1143	0.215944	-5.35556	NO
AF075072_563	-0.0548571	0.0834071	-1.99829	0.0475856	0.112859	-4.64623	NO
AF075076_375	0.0677738	0.01345	2.32473	0.0214974	0.0621529	-3.97142	NO
AF075087_195	-0.0423214	0.232179	-1.22859	0.221249	0.350788	-5.85014	NO
AF075089_238	-0.0158393	0.208621	-0.561936	0.575042	0.697205	-6.43626	NO
AF075101_10	-0.0426548	0.0805857	-1.77378	0.0782322	0.163269	-5.05437	NO
AF075108_117	-0.114738	-0.0380214	-3.01496	0.00304306	0.0138992	-2.23947	NO
AF075112_117	-0.034006	-0.0570286	-1.26255	0.208812	0.336607	-5.80879	NO
AF075113_160	0.189268	0.177007	3.60457	0.000431252	0.00297944	-0.45157	NO
AF078935_140	0.0659167	-0.0548429	1.6547	0.100184	0.195435	-5.252	NO
AF078950_125	0.0149524	0.0929357	0.471095	0.638292	0.748215	-6.48255	NO
AF083383_538	-0.0199286	0.105686	-0.508076	0.612185	0.726971	-6.46469	NO
AF085351_88	0.0277202	0.434757	0.651343	0.515873	0.646743	-6.38279	NO
AF085825_398	0.00286905	-0.113207	0.102509	0.918497	0.950092	-6.58696	NO
AF085826_186	-0.0652143	0.598479	-1.23668	0.218239	0.347394	-5.84039	NO
AF085831_333	-0.11525	0.447279	-3.3886	0.000908421	0.00537492	-1.13795	NO
AF085833_58	-0.00717857	0.0117286	-0.154356	0.877547	0.922145	-6.58038	NO
AF085847_332	-0.0559821	-3.2605	-0.544451	0.586981	0.70666	-6.4458	NO
AF085852_233	0.0298393	0.207279	1.3368	0.183415	0.30548	-5.71453	NO
AF085853_396	-0.21428	0.153521	-4.04299	8.60001e-05	0.000805582	1.04823	NO
AF085854_522	0.0160298	-0.0337929	0.795654	0.427555	0.566775	-6.27998	NO
AF085866_337	-0.0791786	0.3436	-1.24917	0.213649	0.342487	-5.82521	NO
AF085872_429	-0.0470833	0.00635714	-1.2782	0.203256	0.330088	-5.78936	NO
AF085874_369	-0.148012	0.308729	-3.20462	0.00166879	0.00870299	-1.69422	NO
AF085888_468	-0.0608274	0.179879	-1.56077	0.120795	0.225003	-5.39857	NO
AF085891_502	-0.0443333	0.147186	-1.09438	0.275632	0.413035	-6.00275	NO
AF085894_323	-0.062244	0.0359929	-2.05023	0.0421731	0.103068	-4.54526	NO
AF085898_404	-0.0319405	0.276764	-0.826312	0.410007	0.550368	-6.25552	NO
AF085905_53	-0.0116905	0.262914	-0.42481	0.671615	0.774235	-6.50302	NO
AF085908_73	0.00180357	0.328136	0.043153	0.96564	0.979417	-6.59123	NO
AF085919_239	-0.0390179	0.207179	-1.10778	0.269823	0.406695	-5.98829	NO
AF085920_286	-0.0650655	0.586264	-1.5775	0.116896	0.219487	-5.37306	NO
AF085922_487	0.0139583	0.0207143	0.433092	0.665602	0.769477	-6.49951	NO
AF085926_439	-0.18078	-0.0806643	-4.28059	3.40184e-05	0.000379091	1.91781	NO
AF085933_391	0.038744	-0.08645	1.02623	0.306522	0.446873	-6.07361	NO
AF085935_257	-0.133589	0.376507	-3.3351	0.00108691	0.00618628	-1.30244	NO
AF085950_90	-0.1115	0.0321357	-3.29529	0.00124047	0.00688006	-1.4234	NO
AF085953_270	-0.0142679	0.00499286	-0.456126	0.648993	0.756912	-6.4894	NO
AF085959_541	-0.132881	0.731343	-2.30092	0.0228451	0.0651739	-4.02384	NO
AF085961_350	-0.00575	0.0737643	-0.174317	0.861864	0.912072	-6.57714	NO
AF085962_398	0.0424762	0.517271	1.27689	0.203716	0.33066	-5.791	NO
AF085967_364	0.128649	-0.1569	2.52579	0.0126363	0.0415925	-3.50889	NO
AF085968_254	0.102244	0.0749357	3.44073	0.000761228	0.00466954	-0.975538	NO
AF085983_360	-0.0850476	0.640364	-2.31316	0.0221431	0.0636522	-3.99695	NO
AF085984_107	0.0600774	0.498314	1.28993	0.199164	0.324804	-5.77465	NO
AF085988_197	-0.0587679	-0.1351	-1.46181	0.145992	0.258317	-5.54401	NO
AF085996_209	-0.0452619	0.357271	-1.26203	0.208996	0.336715	-5.80942	NO
AF085997_456	0.101107	0.100771	2.58436	0.01076	0.0366637	-3.36757	NO
AF085998_114	0.018756	0.133521	0.734644	0.463762	0.600374	-6.32593	NO
AF085999_402	0.0429048	-0.117329	0.840545	0.402009	0.542688	-6.24385	NO
AF086010_401	-0.203095	0.392964	-4.17342	5.19246e-05	0.000534181	1.52078	NO
AF086021_423	0.1595	-0.0738357	3.93624	0.00012889	0.00111304	0.67029	NO
AF086027_166	-0.146565	1.21233	-1.93232	0.0553016	0.126396	-4.77095	NO
AF086031_187	0.168685	0.18255	3.95906	0.000118286	0.00104223	0.750403	NO
AF086033_164	0.334929	-1.06033	5.09445	1.08981e-06	2.31574e-05	5.17348	NO
AF086035_137	0.0902202	0.0359714	1.67344	0.0964327	0.190295	-5.22178	NO
AF086041_285	-0.0748036	-0.152293	-1.46625	0.14478	0.256745	-5.53769	NO
AF086044_461	0.576048	0.223771	8.44458	3.15512e-14	2.27109e-11	21.8674	UP
AF086063_203	0.026869	0.115371	0.784875	0.433829	0.572621	-6.28836	NO
AF086069_138	-0.000494048	-0.110136	-0.00985709	0.992149	0.995162	-6.5921	NO
AF086071_34	-0.0418512	0.267907	-0.963579	0.336888	0.478119	-6.13478	NO
AF086076_267	0.1905	-0.391843	4.95576	2.01326e-06	3.77831e-05	4.59008	NO
AF086087_401	-0.0515	-0.517257	-2.05	0.0421958	0.103105	-4.54572	NO
AF086092_518	0.0344107	-0.150657	0.722029	0.471459	0.606943	-6.33498	NO
AF086093_479	0.0965	-0.0446357	2.56119	0.01147	0.0384961	-3.42382	NO
AF086103_570	0.0596964	-0.509807	1.39804	0.16427	0.281491	-5.63285	NO
AF086106_319	-0.0429643	0.109007	-1.38006	0.169728	0.28852	-5.65721	NO
AF086115_347	-0.008875	-0.220271	-0.241686	0.80937	0.875589	-6.56329	NO
AF086119_561	-0.0414048	-0.0232714	-1.48459	0.139858	0.249979	-5.51135	NO
AF086125_229	-0.352964	-0.236814	-7.59832	3.63091e-12	8.85518e-10	17.2837	NO
AF086128_296	-0.00468452	0.288529	-0.125574	0.900246	0.937487	-6.58436	NO
AF086134_209	-0.0691548	-0.5931	-1.51866	0.131062	0.238647	-5.46159	NO
AF086139_306	-0.0196131	-0.0303571	-0.587275	0.557947	0.682081	-6.42191	NO
AF086140_221	0.048631	0.353321	1.32773	0.186389	0.308892	-5.72634	NO
AF086143_455	0.0869464	0.109757	3.26581	0.00136693	0.00744523	-1.51215	NO
AF086144_302	0.131845	0.0654643	2.96165	0.00358552	0.0158125	-2.38751	NO
AF086147_315	-0.0229167	0.150786	-0.847404	0.39819	0.538738	-6.23816	NO
AF086148_295	0.0251726	-0.190521	0.904779	0.367108	0.508323	-6.18874	NO
AF086151_151	0.0336845	-0.0976286	1.11488	0.266775	0.40299	-5.98055	NO
AF086154_389	-0.00813095	0.347514	-0.269618	0.787844	0.860791	-6.55623	NO
AF086167_371	-0.0604167	0.02875	-1.51146	0.132884	0.240917	-5.4722	NO
AF086181_203	0.00833929	-0.0509786	0.230063	0.818372	0.88222	-6.566	NO
AF086184_376	-0.000625	0.197929	-0.0257039	0.979529	0.987619	-6.59183	NO
AF086191_307	-0.00542262	0.0603714	-0.173928	0.862168	0.912311	-6.5772	NO
AF086204_317	-0.0579881	-0.763829	-1.32571	0.187056	0.309729	-5.72895	NO
AF086211_397	-0.0476071	0.646079	-0.814894	0.416491	0.556756	-6.26473	NO
AF086212_448	0.123083	0.226779	2.80298	0.00576822	0.0228693	-2.81422	NO
AF086217_247	-0.145601	0.332764	-2.83435	0.0052587	0.0212993	-2.73151	NO
AF086224_244	-0.030756	-0.01315	-1.22085	0.224156	0.354393	-5.85941	NO
AF086240_99	-0.000666667	0.06385	-0.0205693	0.983618	0.990164	-6.59194	NO
AF086242_93	-0.0308512	0.000792857	-0.67232	0.502468	0.634914	-6.36911	NO
AF086261_590	0.0594762	0.0560786	1.56252	0.120382	0.224397	-5.39591	NO
AF086267_478	-0.182482	-0.0239	-4.42616	1.8931e-05	0.000234945	2.4694	NO
AF086274_282	-0.0913929	0.493557	-1.97323	0.0504024	0.117925	-4.69408	NO
AF086278_407	-0.0855893	0.894914	-1.44328	0.151133	0.264992	-5.57022	NO
AF086279_195	-0.0581012	0.325371	-0.950162	0.343637	0.485424	-6.14739	NO
AF086288_331	-0.00497619	0.460371	-0.128969	0.897564	0.935793	-6.58393	NO
AF086294_500	0.0154464	0.0283571	0.454594	0.650092	0.757766	-6.49009	NO
AF086310_243	-0.0803036	-0.0027	-3.15088	0.00198383	0.00995437	-1.85164	NO
AF086316_302	-0.00198214	-0.251886	-0.0319844	0.974529	0.984845	-6.59165	NO
AF086320_96	0.00269643	-0.0112214	0.0683597	0.945595	0.966877	-6.58984	NO
AF086355_618	-0.228899	-0.145821	-4.98613	1.76169e-06	3.40711e-05	4.71688	NO
AF086367_397	0.25125	2.07364	4.14915	5.70822e-05	0.000577441	1.43198	NO
AF086369_213	0.0309762	-0.1287	0.761376	0.447689	0.58578	-6.30624	NO
AF086375_315	-0.0186369	-0.234557	-0.668585	0.504841	0.637039	-6.37158	NO
AF086376_192	-0.0913988	-0.00207143	-2.5618	0.0114509	0.038445	-3.42236	NO
AF086383_340	0.00232143	-0.970071	0.0540018	0.957009	0.97413	-6.59071	NO
AF086388_463	-0.134732	-0.0436071	-3.32367	0.00112909	0.00637125	-1.33731	NO
AF086407_198	-0.20794	0.0062	-4.14323	5.8415e-05	0.000587312	1.41035	NO
AF086410_41	-0.108464	0.0172786	-2.54308	0.0120542	0.0400427	-3.46749	NO
AF086421_606	0.0442202	0.364693	1.43723	0.152841	0.267133	-5.57871	NO
AF086427_522	0.0549286	0.0321714	1.2627	0.208757	0.336569	-5.8086	NO
AF086429_385	-0.0633274	0.0598786	-2.37866	0.0186998	0.055961	-3.85081	NO
AF086431_316	0.04725	0.149386	0.833361	0.406034	0.546456	-6.24976	NO
AF086434_598	-0.0949762	0.215479	-2.54894	0.0118624	0.0395481	-3.4534	NO
AF086439_106	-0.0260893	0.639329	-0.50935	0.611294	0.726251	-6.46405	NO
AF086443_5	0.140238	0.0813214	3.63566	0.000386337	0.00272297	-0.349843	NO
AF086444_42	-0.116119	0.0728286	-4.1439	5.82616e-05	0.000586025	1.41282	NO
AF086453_223	0.00838095	0.141457	0.260563	0.794806	0.865892	-6.55861	NO
AF086477_285	-0.196167	0.24155	-4.55173	1.12981e-05	0.000154262	2.95633	NO
AF086487_582	-0.0631071	0.37535	-2.17028	0.0316409	0.0829427	-4.30258	NO
AF086491_256	-0.0403452	0.0689714	-1.18445	0.238205	0.37083	-5.90224	NO
AF086494_403	-0.138827	0.368186	-3.93972	0.000127218	0.00110246	0.682471	NO
AF086511_329	-0.0914821	0.261486	-1.90864	0.0583167	0.131359	-4.81474	NO
AF086525_273	-0.0184643	0.201779	-0.551596	0.582088	0.702643	-6.44194	NO
AF086526_548	-0.037994	-1.09099	-0.772024	0.441377	0.579738	-6.29821	NO
AF086528_159	0.0422143	-0.0516357	1.00202	0.318028	0.45873	-6.09769	NO
AF086529_442	0.13897	0.0275786	4.28905	3.28911e-05	0.000368848	1.94949	NO
AF086534_356	0.10422	0.10205	2.41981	0.0167873	0.0516398	-3.7571	NO
AF086538_406	-0.0352619	0.187914	-0.867353	0.387205	0.52775	-6.22134	NO
AF086547_90	0.0772381	0.350521	2.54806	0.011891	0.0396264	-3.45552	NO
AF086548_237	-0.0271786	0.386514	-0.878695	0.381044	0.521818	-6.2116	NO
AF087971_486	0.0279881	-0.0254214	0.583845	0.560247	0.684165	-6.42389	NO
AF087972_528	-0.0957857	0.37035	-3.15341	0.00196783	0.00989027	-1.84428	NO
AF087976_199	-0.072494	1.27638	-1.24499	0.215175	0.344067	-5.8303	NO
AF087984_284	0.269565	-0.445529	4.23682	4.04679e-05	0.000435782	1.75472	NO
AF087993_407	0.0218214	-0.992764	0.52882	0.597752	0.715031	-6.45408	NO
AF087996_578	0.0641964	0.186464	1.0921	0.27663	0.413948	-6.00519	NO
AF088003_145	-0.0734107	0.0954	-2.22268	0.027811	0.0756136	-4.1926	NO
AF088011_520	-0.0541429	-0.0727714	-1.87252	0.0631813	0.139438	-4.88056	NO
AF088018_231	0.003625	-0.0129143	0.108659	0.913626	0.946968	-6.58632	NO
AF088021_520	-0.0395833	0.350893	-0.84152	0.401465	0.542239	-6.24304	NO
AF088024_333	-0.00846429	0.299779	-0.307427	0.758967	0.839756	-6.54546	NO
AF088025_521	-0.0517976	0.363886	-1.25913	0.21004	0.33809	-5.813	NO
AF088026_429	-0.211673	-0.0429857	-5.51955	1.55716e-07	4.81444e-06	7.0286	NO
AF088033_103	0.154804	0.916471	2.86443	0.00480899	0.0198456	-2.65143	NO
AF088039_312	0.0790119	-0.0785214	1.97436	0.0502717	0.117697	-4.69193	NO
AF088045_308	0.00795238	0.395129	0.274673	0.783965	0.858194	-6.55488	NO
AF088054_474	0.0607083	-0.1167	1.30814	0.192928	0.317288	-5.75153	NO
AF088076_90	-0.013494	-0.0906143	-0.347426	0.728783	0.816916	-6.53252	NO
AF090097_1128	0.094506	0.284114	1.66254	0.0985994	0.193354	-5.23939	NO
AF090100_1324	0.0324345	0.131157	1.11386	0.267212	0.403525	-5.98167	NO
AF090101_1547	-0.139726	0.116129	-2.40607	0.0174055	0.0530597	-3.78855	NO
AF090894_366	-0.0245119	0.152329	-0.810965	0.418737	0.558752	-6.26788	NO
AF090902_445	-0.0297917	-0.109143	-1.16549	0.245768	0.379425	-5.92405	NO
AF090906_1254	-0.0527321	0.720557	-1.11937	0.264863	0.401034	-5.97564	NO
AF090910_455	-0.0456012	0.319621	-1.03338	0.303175	0.443161	-6.06638	NO
AF090916_217	-0.0939583	-0.00189286	-2.57636	0.0110007	0.0372412	-3.38705	NO
AF090927_1494	0.0302321	0.0374429	0.813082	0.417526	0.557654	-6.26619	NO
AF090933_484	0.12494	0.0428571	2.91748	0.00410081	0.017554	-2.50839	NO
AF090940_217	0.0041369	0.107143	0.113124	0.910091	0.944451	-6.58583	NO
AF090942_458	0.0538036	0.175871	1.53635	0.126667	0.232981	-5.43531	NO
AF090944_988	0.0414048	0.151664	1.25704	0.210794	0.338996	-5.81557	NO
AF098968_482	-0.011994	-0.448214	-0.30175	0.763282	0.843032	-6.54717	NO
AF103026_53	0.00773214	-0.0138429	0.222352	0.824358	0.886814	-6.56772	NO
AF103215_161	-0.0544762	-0.1634	-1.20325	0.230873	0.362275	-5.88028	NO
AF103222_6	-0.192625	0.50305	-3.33769	0.00107758	0.00614838	-1.29454	NO
AF103310_55	0.0513274	0.303386	1.65668	0.0997824	0.194894	-5.24882	NO
AF103323_207	0.00708929	-0.177121	0.173634	0.862399	0.912391	-6.57725	NO
AF103428_66	-0.0738929	0.191379	-1.99616	0.0478195	0.113265	-4.65032	NO
AF103440_237	0.0764583	0.179143	1.99042	0.0484558	0.114381	-4.66133	NO
AF103495_66	-0.0382202	0.252229	-0.724387	0.470014	0.605837	-6.3333	NO
AF103524_253	-0.0387143	0.0108786	-1.05271	0.294254	0.433458	-6.04661	NO
AF103608_26	0.101411	-0.0298857	2.79062	0.00598094	0.0234613	-2.84656	NO
AF103690_14	-0.00601786	0.0810857	-0.174228	0.861933	0.912104	-6.57715	NO
AF107249_51	0.00256548	0.0153429	0.0742181	0.940941	0.964027	-6.58943	NO
AF113674_851	-0.0566845	0.0631143	-2.33081	0.0211646	0.0614141	-3.95795	NO
AF113685_1135	0.0334345	0.0995786	0.870129	0.385692	0.526367	-6.21897	NO
AF113698_429	-0.00423214	0.688371	-0.107587	0.914474	0.947463	-6.58643	NO
AF115349_64	0.198845	0.795021	2.28843	0.0235814	0.0668077	-4.05114	NO
AF116626_309	-0.0936369	0.474979	-1.7936	0.0749956	0.158494	-5.02021	NO
AF116632_46	-0.0755119	0.2308	-2.50102	0.0135144	0.0437821	-3.56778	NO
AF116633_363	-0.123464	0.0839214	-2.64852	0.00899525	0.0319501	-3.20938	NO
AF116649_1429	0.0349167	-0.112229	0.629151	0.530257	0.658926	-6.3968	NO
AF116657_978	-0.0359107	-0.293064	-0.798263	0.426045	0.565262	-6.27793	NO
AF116673_871	-0.0783393	0.0381214	-2.05233	0.0419659	0.102638	-4.54113	NO
AF116677_156	0.0370238	0.136786	1.23605	0.218473	0.347678	-5.84115	NO
AF116678_331	-0.0328631	0.2448	-0.728509	0.467496	0.603643	-6.33035	NO
AF116680_189	0.0183512	0.183029	0.439021	0.661311	0.766653	-6.49696	NO
AF116685_1357	-0.0805833	-0.0539571	-2.181	0.0308216	0.0814438	-4.28027	NO
AF116698_797	0.0911429	0.0520071	3.39724	0.000882309	0.00526096	-1.11117	NO
AF116714_447	-0.0900417	0.557243	-2.71448	0.00745726	0.0277318	-3.04309	NO
AF118072_590	-0.0809048	0.313136	-2.17161	0.0315383	0.082779	-4.29982	NO
AF118081_796	0.0713393	-0.0795357	2.24713	0.026167	0.0723193	-4.14046	NO
AF119843_2059	0.00039881	0.0920429	0.0178596	0.985776	0.991414	-6.59199	NO
AF119844_3892	-0.173595	0.00202143	-2.84188	0.00514265	0.020933	-2.71153	NO
AF119851_1859	-0.0504762	0.516214	-1.20593	0.229839	0.361053	-5.87711	NO
AF119886_341	-0.0246964	0.0499857	-0.568287	0.570733	0.693332	-6.43273	NO
AF119887_103	0.0259643	-0.114457	0.571421	0.568614	0.691596	-6.43096	NO
AF119912_166	0.197762	0.121693	5.13698	9.00927e-07	1.98393e-05	5.35458	NO
AF123320_2188	0.274232	1.06727	3.20272	0.00167905	0.00874885	-1.6998	NO
AF130047_179	0.0679405	0.46905	0.972572	0.332412	0.473518	-6.12624	NO
AF130048_1631	-0.0769762	-0.365829	-1.64591	0.101984	0.198162	-5.26607	NO
AF130053_103	-0.046006	0.0967357	-1.53645	0.126643	0.232974	-5.43516	NO
AF130056_326	0.0212917	0.484936	0.326605	0.744445	0.828665	-6.53945	NO
AF130063_398	-0.0287202	0.0624643	-0.995434	0.321211	0.462048	-6.10415	NO
AF130065_369	0.155161	-0.136779	2.20296	0.0292018	0.0783044	-4.23427	NO
AF130074_1087	0.0983333	0.0408214	2.42085	0.0167412	0.051546	-3.7547	NO
AF130083_2115	0.19844	-0.0115429	4.53834	1.1943e-05	0.000161252	2.90392	NO
AF130084_1766	-0.0590595	-0.0409714	-1.27472	0.204482	0.331459	-5.7937	NO
AF130087_860	-0.0679464	0.169964	-1.79012	0.0755554	0.159299	-5.02623	NO
AF130093_1061	-0.00575595	-0.0980786	-0.364615	0.715939	0.807548	-6.52648	NO
AF130105_1326	0.179964	-0.0777714	3.57529	0.000478015	0.0032223	-0.546703	NO
AF130107_1380	0.0243155	-0.0815714	0.72035	0.472488	0.607936	-6.33617	NO
AF130112_1894	0.0168214	-0.113193	0.65706	0.512201	0.643611	-6.37911	NO
AF131741_1304	-0.120815	0.0186	-2.06487	0.040746	0.100406	-4.51636	NO
AF131762_2393	0.214893	0.873471	3.12368	0.00216357	0.0106282	-1.93045	NO
AF131770_273	-0.127208	-0.153807	-4.20706	4.55048e-05	0.000476873	1.64459	NO
AF131772_55	-0.0140476	-0.0861429	-0.606323	0.545264	0.671744	-6.4107	NO
AF131787_22	-0.02775	-0.126793	-0.612727	0.541032	0.668462	-6.40685	NO
AF131788_2076	-0.0875119	0.287529	-3.96003	0.000117856	0.00103966	0.753804	NO
AF131795_1079	-0.0366369	0.680357	-0.49134	0.623941	0.736364	-6.47294	NO
AF131806_1742	-0.0882024	-0.111814	-1.21382	0.226822	0.357498	-5.86778	NO
AF131808_1635	0.134065	1.08428	1.76153	0.0802908	0.166509	-5.07531	NO
AF131834_1855	-0.19069	-0.322271	-3.54674	0.000528169	0.00350298	-0.638818	NO
AF131835_1492	-0.119583	0.260714	-1.98332	0.0492513	0.11569	-4.67488	NO
AF131841_1648	-0.0217738	0.125614	-0.821528	0.412716	0.553025	-6.25939	NO
AF132200_397	-0.0259226	-0.0483929	-1.03561	0.302135	0.442005	-6.06411	NO
AF132206_530	-0.0619107	0.636479	-1.534	0.127245	0.233691	-5.43882	NO
AF138860_2500	-0.0501607	0.126636	-1.8561	0.0655023	0.143393	-4.91009	NO
AF143322_1191	0.0783869	0.897407	1.40229	0.163	0.279876	-5.62705	NO
AF143323_979	-0.0481488	0.374843	-0.989038	0.324319	0.465153	-6.11038	NO
AF143325_603	-0.128679	-0.483636	-3.13148	0.00211054	0.0104345	-1.90791	NO
AF143326_489	-0.227393	0.511029	-4.43634	1.81619e-05	0.000227113	2.50849	NO
AF143330_890	-0.135827	-0.0634786	-3.97399	0.000111806	0.000997037	0.803001	NO
AF143741_224	0.0579286	0.223757	1.33396	0.184343	0.306405	-5.71824	NO
AF143870_500	0.12306	0.231514	2.22936	0.027353	0.0746592	-4.1784	NO
AF143872_560	0.113821	0.387364	3.05241	0.00270847	0.0126648	-2.13413	NO
AF143877_941	0.0301548	0.0380929	0.997333	0.320291	0.4611	-6.10229	NO
AF143878_783	0.0878036	0.0577	1.7187	0.0878384	0.177651	-5.14742	NO
AF143879_111	-0.0302083	0.0285357	-1.13021	0.260286	0.395685	-5.9637	NO
AF143882_937	-0.086744	-0.00567143	-1.65144	0.100849	0.196411	-5.25723	NO
AF143885_191	-0.0581667	1.03464	-1.12401	0.262895	0.398783	-5.97054	NO
AF144054_373	0.107714	0.00923571	3.00458	0.00314236	0.0142539	-2.26848	NO
AF146693_160	0.0218393	0.150657	0.753158	0.452596	0.590322	-6.31237	NO
AF146694_386	-0.204857	1.11434	-4.0099	9.75718e-05	0.000894714	0.930211	NO
AF146695_562	-0.0979464	-2.766	-1.90684	0.0585516	0.131732	-4.81805	NO
AF147301_314	-0.096994	0.265	-1.86002	0.0649415	0.142436	-4.90306	NO
AF147303_202	-0.0732262	0.168779	-2.02501	0.0447322	0.107745	-4.5946	NO
AF147327_152	0.296857	0.5474	4.84096	3.31866e-06	5.62074e-05	4.11575	NO
AF147335_195	0.1005	0.0562643	2.74457	0.00683837	0.0259926	-2.96602	NO
AF147341_113	-0.0213869	-0.0352786	-0.944428	0.346548	0.48816	-6.15273	NO
AF147344_241	0.0649524	-0.224421	1.49272	0.13772	0.247396	-5.49958	NO
AF147356_20	-0.14378	-0.245429	-3.82363	0.000195875	0.00156868	0.2804	NO
AF147374_121	-0.0578095	0.0167786	-1.88995	0.0607939	0.135572	-4.84896	NO
AF147382_491	-0.0792738	-0.0232786	-2.00385	0.0469801	0.111852	-4.63555	NO
AF147401_405	0.194107	1.85204	1.96964	0.0508167	0.118665	-4.70088	NO
AF147403_435	0.128244	-0.0746786	2.03016	0.0441989	0.106817	-4.58457	NO
AF147404_248	0.00650595	0.354386	0.229923	0.818481	0.882296	-6.56603	NO
AF147417_9	-0.0491131	0.295979	-1.1627	0.246891	0.3807	-5.92722	NO
AF147424_392	-0.00805952	0.350879	-0.218174	0.827605	0.888679	-6.56863	NO
AF147432_316	-0.0782679	0.237486	-2.17356	0.0313884	0.0824965	-4.29577	NO
AF147437_454	-0.00627381	0.453521	-0.216798	0.828675	0.889182	-6.56893	NO
AF161337_1022	0.028381	-0.00647143	0.585395	0.559207	0.683335	-6.42299	NO
AF161340_135	-0.140893	0.0441429	-3.74768	0.000258495	0.00196702	0.0226093	NO
AF161342_276	-0.0832202	0.09705	-2.77747	0.00621521	0.0241971	-2.88085	NO
AF161344_222	-0.112935	0.1949	-3.4317	0.000785004	0.0047929	-1.00382	NO
AF161345_578	-0.085631	1.05144	-1.53806	0.126249	0.232418	-5.43276	NO
AF161351_403	-0.0270238	-0.14375	-0.461379	0.645229	0.753662	-6.48703	NO
AF161353_1866	-0.119238	-0.475864	-2.94004	0.00382961	0.0166468	-2.44683	NO
AF161364_169	-0.198851	0.00563571	-4.33206	2.76936e-05	0.000318628	2.11124	NO
AF161365_448	0.241214	1.77759	2.80511	0.00573222	0.0227649	-2.80862	NO
AF161366_289	-0.000708333	-0.0788714	-0.0154475	0.987697	0.992436	-6.59203	NO
AF161369_801	0.0264107	0.22365	0.469034	0.639761	0.74925	-6.48351	NO
AF161370_1296	-0.0323631	-0.0532214	-1.09084	0.27718	0.414502	-6.00653	NO
AF172327_109	0.0636488	0.171529	2.09813	0.0376569	0.0945279	-4.44999	NO
AF183570_149	-0.0120595	-0.155771	-0.230626	0.817936	0.881873	-6.56587	NO
AF184763_259	0.0179107	0.454121	0.379926	0.704565	0.799298	-6.52085	NO
AF202635_1651	-0.0260357	0.126164	-0.920494	0.358868	0.500475	-6.17465	NO
AF204269_1320	0.241304	-0.0590214	4.19487	4.77389e-05	0.000496275	1.59962	NO
AF217970_2464	-0.0250238	0.185021	-0.588852	0.556892	0.681477	-6.42099	NO
AF217973_725	0.128631	0.00907143	2.59519	0.0104417	0.035796	-3.3411	NO
AF221846_452	-0.0333095	0.369193	-1.04699	0.296874	0.436305	-6.05249	NO
AF222857_504	0.097369	0.0618143	2.57742	0.0109683	0.0371972	-3.38446	NO
AF230200_208	0.173964	-0.03155	3.74113	0.000264704	0.00200236	0.00057632	NO
AF230314_143	0.120798	-0.0720214	2.82246	0.00544679	0.0218892	-2.76296	NO
AF234262_778	-0.102625	0.323193	-3.0629	0.00262095	0.0123517	-2.10439	NO
AF241258_47	-0.0723869	0.403086	-1.38027	0.169663	0.288435	-5.65692	NO
AF242771_94	-0.00925595	0.408464	-0.452939	0.651281	0.758629	-6.49083	NO
AF251047_62	-0.0781726	0.286614	-2.1416	0.0339241	0.0874806	-4.36173	NO
AF251048_1761	0.00206548	0.245043	0.042552	0.966118	0.979686	-6.59126	NO
AF251187_233	-0.0641429	0.135621	-1.90598	0.0586648	0.131923	-4.81964	NO
AF251189_649	0.177476	-0.181371	1.64274	0.102638	0.199138	-5.27111	NO
AF258550_1585	0.0117381	0.194471	0.324641	0.745929	0.829794	-6.54008	NO
AF258574_139	-0.0243571	0.0375286	-1.31763	0.189739	0.313294	-5.73937	NO
AF258585_1448	0.0257917	0.527671	0.588357	0.557223	0.681607	-6.42128	NO
AF258587_1718	0.0285536	0.0994357	0.814404	0.416771	0.557033	-6.26513	NO
AF263545_795	-0.196542	-0.0259071	-3.56368	0.000497843	0.0033372	-0.584237	NO
AF264622_286	0.0569643	0.2885	2.13378	0.0345713	0.0887952	-4.37774	NO
AF264623_272	-0.0336369	-0.00937857	-1.17389	0.242394	0.375475	-5.91442	NO
AF264625_301	0.0563333	0.386014	1.11737	0.265715	0.401922	-5.97784	NO
AF264629_100	0.485952	-0.152821	5.42164	2.45807e-07	7.03997e-06	6.59265	NO
AF268194_35	-0.0213452	0.523729	-0.512718	0.608941	0.72424	-6.46235	NO
AF269286_1652	0.169452	0.0615643	3.2685	0.00135492	0.00739554	-1.50408	NO
AF271775_436	0.384393	-1.78508	5.95496	1.93168e-08	8.35489e-07	9.02603	NO
AF272739_91	-0.0806726	0.676079	-1.48911	0.138666	0.248544	-5.50482	NO
AF272890_2635	0.0481905	-0.0143714	1.36346	0.174885	0.294703	-5.67941	NO
AF273053_2507	-0.102518	-0.0394571	-2.25457	0.0256832	0.0713874	-4.12446	NO
AF274940_820	-0.0878393	-0.117471	-2.18856	0.0302554	0.0803625	-4.26448	NO
AF274942_98	-0.0351964	-0.0178857	-1.22267	0.223471	0.353606	-5.85724	NO
AF274944_468	-0.0803333	-0.121843	-1.58041	0.116229	0.218601	-5.36861	NO
AF277177_567	0.137702	-0.56945	3.39908	0.000876854	0.0052325	-1.10548	NO
AF277188_302	-0.109589	-0.566557	-5.00522	1.61946e-06	3.20012e-05	4.79687	NO
AF278762_14	0.155619	-0.0626286	2.42642	0.0164968	0.0509844	-3.7419	NO
AF279780_1637	0.0018869	-0.00356429	0.0448432	0.964295	0.978526	-6.59116	NO
AF283771_2G09	0.294315	0.388286	6.78937	2.80396e-10	2.66545e-08	13.093	NO
AF283771_2H09	0.163274	-0.134464	3.53486	0.000550486	0.00362697	-0.677001	NO
AF288406_2372	0.024631	0.209957	0.820429	0.413341	0.553701	-6.26028	NO
AF289562_1885	0.0133333	0.324071	0.341244	0.733422	0.820877	-6.53462	NO
AF289566_1269	-0.0222381	-0.336843	-0.59278	0.554267	0.679167	-6.4187	NO
AF289590_2212	-0.0274107	0.2875	-0.650933	0.516137	0.646968	-6.38306	NO
AF289601_1253	-0.129565	0.57685	-2.98775	0.00330967	0.0148606	-2.31531	NO
AF293339_747	0.211113	0.758864	1.78293	0.0767238	0.161055	-5.03864	NO
AF301223_1472	0.147923	0.09195	4.02144	9.33787e-05	0.00086277	0.971266	NO
AF303373_1950	-0.0871548	0.621743	-1.81027	0.0723579	0.154416	-4.99118	NO
AF305838_764	0.105946	1.03019	0.987849	0.324899	0.465852	-6.11153	NO
AF306362_134	0.175804	0.753107	2.61742	0.00981498	0.0341611	-3.28648	NO
AF308154_96	-0.046994	0.178036	-0.782338	0.435313	0.573926	-6.29032	NO
AF308284_2167	-0.0174107	-0.00489286	-0.450878	0.652762	0.759802	-6.49175	NO
AF308290_483	0.0139702	0.679043	0.378256	0.705803	0.800062	-6.52148	NO
AF319524_2134	0.0652381	0.477607	1.06828	0.287198	0.425778	-6.03041	NO
AF324243_1030	0.0279405	0.0378	0.664508	0.507438	0.639268	-6.37426	NO
AF330042_1061	-0.0780417	0.0230857	-1.76898	0.0790348	0.164482	-5.0626	NO
AF338925_36	-0.0738452	-0.101129	-1.52679	0.129028	0.236156	-5.44955	NO
AF339769_166	-0.0769583	0.0315214	-2.26418	0.0250712	0.0701348	-4.10378	NO
AF339770_355	-0.029256	-0.0362857	-0.5964	0.551853	0.677363	-6.41658	NO
AF339771_720	-0.00977976	0.545614	-0.273384	0.784954	0.858692	-6.55522	NO
AF339789_1895	0.0186429	0.176007	0.474454	0.635902	0.74621	-6.48099	NO
AF339799_782	0.011131	-0.0898214	0.254764	0.799273	0.868909	-6.56008	NO
AF339800_668	-0.025369	-0.0712571	-0.746495	0.456597	0.593962	-6.31729	NO
AF339803_10	0.0803869	0.0795	1.9763	0.0500498	0.117243	-4.68825	NO
AF339810_1385	0.0510357	-0.139807	1.66894	0.0973234	0.191527	-5.22907	NO
AF339813_1389	0.0548393	-0.175186	1.66784	0.0975403	0.191816	-5.23083	NO
AF339814_1549	-0.163583	-0.0475071	-3.89563	0.000150038	0.00125773	0.52863	NO
AF339815_1071	-0.0167321	-0.244307	-0.247508	0.804871	0.872997	-6.56188	NO
AF339818_73	-0.20272	0.644814	-3.4444	0.000751748	0.00462	-0.964014	NO
AF339830_597	-0.216893	-1.10756	-4.11992	6.39495e-05	0.000633333	1.32553	NO
AF348828_203	-0.0767917	1.21541	-1.48313	0.140246	0.250538	-5.51346	NO
AF350419_24	-0.0749643	0.0750571	-2.22617	0.0275707	0.075102	-4.18518	NO
AF359419_267	-0.0519286	0.751343	-1.07752	0.283066	0.421253	-6.02069	NO
AF361491_630	0.152982	0.112629	3.08044	0.00248056	0.0118223	-2.05451	NO
AF370457_4622	0.101548	-0.418857	1.09709	0.274452	0.411906	-5.99984	NO
AF387616_135	-0.0495417	-0.151529	-0.850092	0.396698	0.537219	-6.23591	NO
AF396457_1380	0.0332024	-0.114114	0.642527	0.521563	0.651324	-6.38842	NO
AF417847_380	-0.0636369	-0.0897	-1.51824	0.131167	0.238725	-5.46221	NO
AF422192_781	-0.039381	-0.187629	-0.95536	0.341012	0.482634	-6.14253	NO
AF456465_1246	0.00514286	-0.108629	0.103337	0.917841	0.94967	-6.58687	NO
AF462651_109	-0.0335298	0.0412929	-1.07459	0.284374	0.422772	-6.02379	NO
AF462653_100	-0.12819	0.284264	-2.98183	0.00337045	0.0150806	-2.33173	NO
AF462654_201	0.0195595	0.0352	0.665956	0.506515	0.638493	-6.37331	NO
AF462674_62	-0.0416548	0.455043	-0.847026	0.398399	0.538888	-6.23847	NO
AF462683_306	-0.0363988	0.157036	-0.733912	0.464207	0.600781	-6.32646	NO
AF462684_63	-0.154393	-0.0707071	-4.34099	2.67181e-05	0.00030948	2.14497	NO
AF479613_137	0.0025	-1.0535	0.066115	0.947379	0.968099	-6.58999	NO
AF504647_760	0.045244	0.296129	0.957074	0.340149	0.481709	-6.14092	NO
AF508905_487	0.0248571	0.0874143	0.626711	0.53185	0.660128	-6.39831	NO
AF511647_2251	-0.166464	-0.20045	-2.81576	0.00555531	0.0222116	-2.7806	NO
AF520419_1206	0.00595833	0.462164	0.136931	0.891278	0.931179	-6.58289	NO
AF527554_1111	-0.0376845	0.106693	-1.06772	0.287449	0.42604	-6.031	NO
AF529010_412	-0.102881	0.486414	-3.2905	0.00126024	0.00697127	-1.43787	NO
AFAP1	0.0184286	-0.852693	0.424631	0.671745	0.774346	-6.50309	NO
AFAP1L1	-0.120619	-0.258836	-3.13932	0.00205847	0.0102341	-1.88521	NO
AFAP1L2	-0.0364702	0.220029	-1.28528	0.200776	0.327054	-5.78049	NO
AFAR3	0.0085	0.3816	0.233468	0.815733	0.880281	-6.56522	NO
AFARP1	-0.0437619	0.2601	-1.53082	0.128028	0.234736	-5.44355	NO
AFF1	0.132149	0.76245	1.46072	0.146291	0.258728	-5.54557	NO
AFF2	0.143488	0.0775214	3.75318	0.000253391	0.00193457	0.0411268	NO
AFF4	0.0800536	0.364586	2.27663	0.0242962	0.0683569	-4.07681	NO
AFG3L1	0.197006	-0.514279	4.31217	2.99912e-05	0.000340808	2.03627	NO
AFG3L2	-0.00708333	0.236179	-0.215969	0.82932	0.88949	-6.5691	NO
AFM	-0.0955833	0.660971	-1.73513	0.0848773	0.173214	-5.11996	NO
AFP	-0.187881	-5.65891	-2.19576	0.0297246	0.0792817	-4.2494	NO
AFTPH	0.0585595	1.07324	0.981931	0.327796	0.468856	-6.11726	NO
AGA	0.282024	0.561036	4.28793	3.30386e-05	0.000370142	1.94528	NO
AGBL2	0.0328155	-0.0812929	0.97746	0.329996	0.471278	-6.12156	NO
AGBL5	0.0798333	-0.739886	2.28337	0.0238861	0.067467	-4.06218	NO
AGGF1	-0.0363869	0.118436	-0.993671	0.322065	0.462844	-6.10587	NO
AGK	0.180155	-1.31834	4.16826	5.29822e-05	0.00054312	1.50187	NO
AGL	-0.0992083	-0.8774	-1.20096	0.231759	0.363201	-5.88298	NO
AGMAT	0.0434048	-0.922457	1.45305	0.148406	0.261611	-5.55645	NO
AGPAT1	-0.0754881	-0.0343643	-2.15801	0.0326009	0.0848604	-4.32798	NO
AGPAT2	-0.0161845	0.0314857	-0.413274	0.680026	0.780988	-6.50779	NO
AGPAT3	-0.0103571	-0.110571	-0.247066	0.805212	0.873141	-6.56199	NO
AGPAT4	0.129738	-0.12105	3.09892	0.00234012	0.0112979	-2.00166	NO
AGPAT5	0.184143	-2.15144	2.53597	0.0122907	0.0407049	-3.48455	NO
AGPAT6	-0.032119	-0.294307	-0.651098	0.516031	0.646871	-6.38295	NO
AGPAT7	-0.0323869	0.1198	-0.753596	0.452334	0.590014	-6.31204	NO
AGPS	-0.0522679	-0.412379	-1.31043	0.192155	0.316399	-5.74861	NO
AGR2	-0.158762	-1.82747	-2.64256	0.00914733	0.0323605	-3.22421	NO
AGR3	-0.08225	-0.451779	-2.48874	0.0139695	0.044859	-3.59677	NO
AGRN	-0.162661	-2.88115	-2.20158	0.0293017	0.0784717	-4.23718	NO
AGRP	0.0602798	0.0424	1.56663	0.119416	0.223012	-5.38966	NO
AGT	-0.237054	-2.89414	-3.55461	0.000513875	0.00342392	-0.613496	NO
AGTPBP1	-0.0841488	1.63228	-0.905459	0.366749	0.508071	-6.18814	NO
AGTR1	0.0877738	-0.113657	2.34078	0.0206285	0.0602028	-3.93579	NO
AGTR2	0.00468452	0.0405071	0.1714	0.864152	0.913403	-6.57763	NO
AGTRAP	0.0493155	1.70043	0.859655	0.391422	0.531886	-6.22787	NO
AGTRL1	-0.159208	0.261136	-2.85891	0.00488885	0.0201269	-2.66619	NO
AGTRL2	0.0925655	0.181021	3.08157	0.00247172	0.01179	-2.05127	NO
AGXT	-0.0644702	-0.00659286	-1.67336	0.096447	0.190297	-5.22189	NO
AGXT2	-0.10875	0.342964	-3.00298	0.00315792	0.0143019	-2.27294	NO
AGXT2L1	0.0621071	-0.01845	1.62641	0.10607	0.204247	-5.29701	NO
AGXT2L2	0.261905	1.38193	2.9804	0.00338529	0.0151323	-2.3357	NO
AHCTF1	-0.00515476	-0.200629	-0.0931855	0.925887	0.954735	-6.58786	NO
AHCTF1P	-0.0664107	0.0209214	-1.29466	0.197528	0.322868	-5.76867	NO
AHCY	0.200738	-1.9652	4.3878	2.21214e-05	0.00026622	2.32269	NO
AHCYL1	0.119542	-1.72654	2.08228	0.0391025	0.0973005	-4.48174	NO
AHDC1	-0.02075	0.114693	-0.474171	0.636103	0.746333	-6.48112	NO
AHI1	-0.0516131	-0.747986	-1.57451	0.117585	0.220558	-5.37764	NO
AHNAK	0.00822024	0.20645	0.157079	0.875405	0.920855	-6.57996	NO
AHNAK2	-0.0175179	0.0805071	-0.404237	0.686644	0.785974	-6.51144	NO
AHR	-0.0116429	0.05905	-0.307441	0.758956	0.839756	-6.54545	NO
AHRR	0.136994	0.0400714	2.93375	0.00390357	0.0168981	-2.46405	NO
AHSA1	0.151387	-0.870079	2.9656	0.00354243	0.0156795	-2.37661	NO
AHSA2	-0.0479643	0.280079	-1.4238	0.156687	0.271914	-5.59743	NO
AHSG	-0.0747381	-5.67441	-1.01647	0.311129	0.451162	-6.08339	NO
AI085387_694	-0.0580298	0.332164	-1.4437	0.151015	0.264846	-5.56964	NO
AI092596_115	-0.131732	0.515693	-3.33599	0.00108369	0.00617346	-1.29972	NO
AI349077_270	0.00884524	0.108093	0.242817	0.808496	0.874986	-6.56302	NO
AI734260_85	-0.104006	0.944436	-1.81411	0.0717629	0.153481	-4.98448	NO
AICDA	0.0153214	0.1248	0.353348	0.724349	0.813992	-6.53047	NO
AIF1	0.16472	3.39649	2.12803	0.0350536	0.0897038	-4.38947	NO
AIFM1	0.107065	-0.948636	2.52871	0.0125363	0.0413283	-3.50192	NO
AIFM2	-0.0467321	-1.24813	-0.77319	0.440689	0.579121	-6.29732	NO
AIFM3	0.156946	0.0647571	5.26406	5.07188e-07	1.24283e-05	5.90179	NO
AIG1	-0.0315179	-0.619714	-0.691115	0.490616	0.624288	-6.35649	NO
AIM1	0.162351	2.49921	1.86752	0.0638805	0.140609	-4.88958	NO
AIM1L	0.0381905	0.558307	0.668996	0.504579	0.636883	-6.37131	NO
AIM2	-0.00646429	0.880121	-0.0745986	0.940639	0.963948	-6.5894	NO
AIP	0.065881	-0.0727214	1.72746	0.0862492	0.175316	-5.13281	NO
AIPL1	0.0580893	0.0105143	1.97785	0.0498728	0.116876	-4.68531	NO
AIRE	-0.109089	0.588564	-3.03259	0.00288106	0.0133044	-2.19002	NO
AJ000522_3698	-0.168393	1.31236	-1.96393	0.0514826	0.119868	-4.71169	NO
AJ001863_1184	-0.142012	0.273007	-3.32972	0.00110658	0.00627035	-1.31887	NO
AJ001869_28	0.00764881	0.183821	0.228329	0.819717	0.883049	-6.56639	NO
AJ002573_782	-0.045881	0.0658286	-1.78124	0.0770017	0.161451	-5.04156	NO
AJ011378_256	-0.0287262	-0.0162	-0.855171	0.393891	0.5345	-6.23166	NO
AJ227883_497	0.0102976	-0.0235357	0.229503	0.818806	0.882481	-6.56613	NO
AJ227888_202	-0.0241548	-0.0759571	-1.20002	0.232121	0.363694	-5.88407	NO
AJ236544_285	-0.0754702	0.71345	-1.15793	0.248828	0.382739	-5.93264	NO
AJ270693_398	0.0850893	-0.479286	1.74958	0.0823416	0.169541	-5.09561	NO
AJ272173_85	-0.0316607	0.288843	-1.10035	0.273033	0.410379	-5.99633	NO
AJ276555_80	-0.161577	0.584	-3.08607	0.00243697	0.011658	-2.03844	NO
AJ404607_355	-0.321417	0.957936	-4.74596	4.98992e-06	7.92674e-05	3.72921	NO
AJ420447_506	0.0606369	-0.309493	2.34765	0.0202664	0.0593781	-3.92048	NO
AJ420516_1489	0.028631	-1.82114	0.523965	0.601116	0.717749	-6.4566	NO
AJ420536_1283	-0.0559643	0.0150286	-1.79947	0.0740578	0.157074	-5.01002	NO
AJ420543_898	-0.0833869	-0.0630143	-2.23778	0.0267854	0.0736158	-4.16046	NO
AJAP1	-0.00882738	-2.02592	-0.153821	0.877969	0.922335	-6.58046	NO
AK000024_418	0.153476	0.15505	4.03498	8.86756e-05	0.000824608	1.01958	NO
AK000038_571	0.0527798	0.0412214	1.15749	0.249008	0.382913	-5.93315	NO
AK000189_1900	0.190286	0.441457	3.93455	0.000129713	0.00111819	0.664354	NO
AK000205_176	-0.0568393	0.261807	-1.50113	0.135531	0.244696	-5.48732	NO
AK000246_1714	0.000464286	-0.0590429	0.0152629	0.987844	0.992541	-6.59204	NO
AK000394_931	0.128935	0.188093	3.41257	0.00083771	0.0050445	-1.06353	NO
AK000417_699	-0.0314048	0.279121	-0.784963	0.433777	0.572617	-6.28829	NO
AK000493_852	-0.0835357	0.403093	-1.73738	0.0844778	0.172583	-5.11618	NO
AK000674_992	0.0267857	0.0352143	0.995584	0.321138	0.461972	-6.10401	NO
AK000776_553	-0.0620179	-0.0420143	-1.8458	0.0669936	0.14562	-4.92848	NO
AK000788_1430	0.055869	-0.2928	1.70905	0.0896158	0.18044	-5.16343	NO
AK000789_2735	0.0544286	0.0258	1.32648	0.186799	0.30946	-5.72795	NO
AK000802_1464	0.0685893	0.176957	1.53912	0.125991	0.232141	-5.43118	NO
AK000839_1632	-0.0327619	-0.48955	-1.12658	0.26181	0.397608	-5.96771	NO
AK000842_30	0.00597024	0.291279	0.133246	0.894187	0.933244	-6.58338	NO
AK000872_1853	0.144452	-0.0272929	3.00716	0.00311739	0.0141685	-2.26127	NO
AK000893_1187	0.0640893	0.123936	1.80843	0.0726462	0.154805	-4.99441	NO
AK000894_286	-0.137179	-0.0228071	-3.02562	0.00294415	0.0135411	-2.20961	NO
AK000901_786	-0.0192202	-0.203871	-0.570951	0.568931	0.691909	-6.43123	NO
AK000925_1470	0.180839	1.53145	2.80085	0.00580441	0.0229714	-2.8198	NO
AK000935_318	0.0166845	0.549957	0.366246	0.714724	0.807047	-6.52589	NO
AK000951_681	-0.00199405	0.0417143	-0.0443837	0.964661	0.978664	-6.59118	NO
AK000957_1406	-0.0631369	0.0580643	-1.75012	0.082247	0.169462	-5.09468	NO
AK000992_1332	0.0335	0.130386	0.998559	0.319699	0.46039	-6.10109	NO
AK000998_287	-0.246875	0.00396429	-5.58419	1.14893e-07	3.78831e-06	7.31914	NO
AK001007_84	0.0313571	0.143636	1.26287	0.208695	0.336534	-5.80839	NO
AK001013_1649	0.212911	0.0953357	4.89013	2.68155e-06	4.76595e-05	4.31797	NO
AK001058_1040	0.0500357	-0.0177286	1.41362	0.159651	0.275667	-5.6115	NO
AK001099_2072	-0.176571	-0.901086	-4.64637	7.60842e-06	0.000111271	3.32998	NO
AK001109_358	-0.0349048	0.0265571	-1.15515	0.24996	0.38376	-5.93579	NO
AK001117_3643	-0.112506	-0.0689857	-2.56716	0.0112831	0.0379686	-3.40937	NO
AK001120_1376	0.0730655	0.285571	1.73441	0.0850053	0.173399	-5.12117	NO
AK001279_1311	0.116613	-0.995336	1.87703	0.0625565	0.138338	-4.87242	NO
AK001533_1833	-0.0607083	0.0150571	-1.52508	0.129452	0.236655	-5.45208	NO
AK001551_2186	-0.0707202	-0.00312857	-1.91048	0.0580784	0.130949	-4.81137	NO
AK001582_3309	-0.0192679	0.186993	-0.482665	0.630073	0.741486	-6.47711	NO
AK001604_2576	0.0192321	0.246164	0.713383	0.476774	0.611914	-6.34109	NO
AK001638_3038	0.0788036	-0.380271	1.90175	0.0592201	0.132893	-4.8274	NO
AK001646_3798	-0.134661	-0.697671	-2.38919	0.0181933	0.0549087	-3.82699	NO
AK001840_1352	0.126976	-0.0762786	3.71903	0.000286715	0.00214074	-0.0735409	NO
AK001846_1993	0.0357619	-0.269364	1.41983	0.157839	0.273338	-5.60293	NO
AK001903_1858	-0.247857	-1.16954	-5.26909	4.95696e-07	1.22247e-05	5.92363	NO
AK001995_1325	-0.013375	-0.385971	-0.197867	0.843431	0.899342	-6.57281	NO
AK002000_1875	-0.00955952	0.0939429	-0.259594	0.795552	0.866418	-6.55885	NO
AK002005_1837	-0.105714	0.197071	-3.10173	0.00231947	0.0112265	-1.99362	NO
AK002023_1774	0.0447738	-0.4726	1.1711	0.243512	0.376548	-5.91763	NO
AK002028_2308	0.080375	-0.123579	2.2545	0.0256879	0.0713918	-4.12462	NO
AK002088_1594	0.0385952	-0.269629	0.985212	0.326188	0.467223	-6.11409	NO
AK002090_1136	-0.0263393	-0.0294286	-0.64081	0.522674	0.652394	-6.3895	NO
AK002118_1839	-0.135631	-0.0222	-3.42772	0.000795696	0.00484101	-1.01625	NO
AK002123_2187	-0.247161	-0.293029	-5.95879	1.89579e-08	8.23918e-07	9.04401	NO
AK002162_731	-0.0787679	-0.131814	-1.84546	0.0670432	0.145686	-4.92908	NO
AK002179_1348	0.129631	0.325314	2.17495	0.0312814	0.0823186	-4.29287	NO
AK002184_62	-0.0585595	0.0911857	-1.66464	0.09818	0.192844	-5.23601	NO
AK002196_887	-0.00175	0.0544857	-0.0585688	0.953378	0.971917	-6.59046	NO
AK002209_5265	0.0306131	0.199957	1.17482	0.242025	0.375054	-5.91336	NO
AK021427_1089	-0.203762	0.0782786	-4.956	2.01114e-06	3.77831e-05	4.59108	NO
AK021428_2026	0.0988631	0.439229	2.58118	0.0108551	0.0369112	-3.37532	NO
AK021439_1397	0.00942262	0.350707	0.222897	0.823934	0.886619	-6.5676	NO
AK021458_1229	-0.138601	0.518964	-1.78123	0.0770034	0.161451	-5.04158	NO
AK021459_667	0.0485476	-0.202764	1.61372	0.108799	0.208318	-5.31696	NO
AK021468_1231	-0.0454702	0.121129	-1.18453	0.238175	0.370809	-5.90215	NO
AK021495_187	0.149042	0.186443	2.70529	0.00765613	0.028275	-3.06647	NO
AK021497_1697	0.376821	0.8202	5.29131	4.47893e-07	1.13826e-05	6.02029	NO
AK021513_1574	-0.066756	-0.135429	-1.84558	0.0670265	0.145677	-4.92888	NO
AK021527_1840	-0.0164107	0.195493	-0.467198	0.641071	0.750251	-6.48436	NO
AK021531_1551	-0.0532619	0.0852571	-1.45266	0.148513	0.261734	-5.557	NO
AK021538_1222	-0.061744	-0.221529	-1.48734	0.139132	0.249185	-5.50738	NO
AK021541_1658	-0.0155119	0.0222286	-0.336753	0.736798	0.823295	-6.53613	NO
AK021543_954	0.0300476	-0.0587214	0.681669	0.496553	0.629443	-6.36288	NO
AK021546_952	0.06775	1.10608	1.08936	0.277831	0.415125	-6.00812	NO
AK021554_1544	-0.0375298	0.322679	-0.970406	0.333487	0.474687	-6.1283	NO
AK021556_1146	0.0509107	-0.0455786	1.69237	0.092759	0.184806	-5.19091	NO
AK021574_1333	0.275952	-0.172679	4.73399	5.25093e-06	8.28992e-05	3.68093	NO
AK021584_613	-0.0205357	0.371464	-0.662475	0.508736	0.64041	-6.37559	NO
AK021590_1487	-0.0701071	0.0661857	-1.73652	0.0846302	0.172817	-5.11762	NO
AK021594_3	-0.0223214	0.0128929	-0.677113	0.499431	0.63222	-6.36593	NO
AK021595_893	0.0981369	-0.0455286	1.12449	0.262696	0.398638	-5.97002	NO
AK021606_328	-0.113042	0.643907	-2.92363	0.00402515	0.0173073	-2.49164	NO
AK021616_1010	-0.0354286	0.204743	-0.865847	0.388028	0.5284	-6.22262	NO
AK021618_2079	-0.18494	0.0384286	-4.24958	3.84752e-05	0.000419621	1.80214	NO
AK021625_688	-0.0551548	-0.257486	-1.80487	0.0732048	0.155652	-5.00062	NO
AK021630_2170	0.0967679	0.0217571	2.70196	0.00772937	0.0284816	-3.07493	NO
AK021634_3059	-0.0428929	0.196407	-1.17355	0.242533	0.375627	-5.91482	NO
AK021642_1912	-0.0620595	0.494586	-1.17051	0.243747	0.376811	-5.9183	NO
AK021644_1698	-0.158738	0.993221	-2.82526	0.00540186	0.0217377	-2.75555	NO
AK021648_2000	0.0343333	-0.0762929	0.875955	0.382527	0.523372	-6.21397	NO
AK021674_1847	0.026494	0.1482	0.611084	0.542117	0.66912	-6.40784	NO
AK021684_382	-0.013381	0.0182214	-0.35768	0.721112	0.8114	-6.52895	NO
AK021687_1656	-0.0116964	-0.115679	-0.398406	0.690926	0.789256	-6.51375	NO
AK021708_1201	0.0437024	0.0952929	1.53418	0.127199	0.233626	-5.43854	NO
AK021709_633	-0.0350952	0.857229	-0.428137	0.669197	0.772508	-6.50162	NO
AK021714_1830	0.316494	-1.15073	4.3871	2.21841e-05	0.000266835	2.32002	NO
AK021715_1487	0.288286	-0.118243	3.41373	0.000834432	0.00503149	-1.05993	NO
AK021717_1432	-0.423048	-1.46511	-6.19246	5.96375e-09	3.23983e-07	10.1535	NO
AK021724_501	0.010244	0.0308786	0.250237	0.802764	0.871306	-6.56121	NO
AK021743_605	0.00544048	0.286657	0.171654	0.863953	0.91336	-6.57759	NO
AK021745_1549	-0.000875	0.00206429	-0.0218739	0.982579	0.989692	-6.59192	NO
AK021749_1292	0.0232381	0.0213357	0.715632	0.475389	0.610544	-6.33951	NO
AK021754_708	0.00584524	-0.2756	0.158549	0.874248	0.920064	-6.57973	NO
AK021763_1879	-0.143887	0.359793	-2.10067	0.0374293	0.0941208	-4.44488	NO
AK021785_1763	-0.0489702	-0.143793	-1.77691	0.0777135	0.16254	-5.049	NO
AK021798_110	-0.0676369	0.0654714	-1.95105	0.0530103	0.12241	-4.73594	NO
AK021801_2191	-0.155792	0.918543	-2.48652	0.0140531	0.0450639	-3.60199	NO
AK021819_297	-0.0350536	0.0945571	-1.55875	0.12127	0.225651	-5.40162	NO
AK021822_1407	-0.0237381	0.128721	-0.91987	0.359194	0.500676	-6.17521	NO
AK021824_263	-0.0321845	-0.0281143	-1.19696	0.233307	0.365006	-5.88766	NO
AK021826_237	-0.00457143	0.3424	-0.167675	0.867077	0.915234	-6.57826	NO
AK021839_1348	-0.0566845	-0.267493	-1.14464	0.254277	0.388576	-5.94763	NO
AK021856_474	-0.107304	0.0555643	-3.45732	0.000719296	0.00446825	-0.923421	NO
AK021887_1091	-0.0660357	0.5142	-1.34441	0.180949	0.302312	-5.70458	NO
AK021894_1572	0.0256071	0.0170786	0.608206	0.544018	0.670689	-6.40957	NO
AK021909_309	-0.0395774	-0.0907286	-1.09482	0.275439	0.41289	-6.00227	NO
AK021916_2197	0.136673	0.176093	3.27076	0.00134489	0.00735451	-1.4973	NO
AK021924_2133	-0.0168155	0.4245	-0.391927	0.695697	0.792869	-6.51628	NO
AK021935_1392	0.0832321	0.04035	1.57834	0.116702	0.219276	-5.37177	NO
AK021942_1183	0.0440536	0.232021	1.01389	0.312353	0.452442	-6.08596	NO
AK021962_826	-0.0915	-0.366793	-2.1831	0.0306641	0.0811298	-4.27591	NO
AK021967_2815	-0.0110476	0.235836	-0.406899	0.684692	0.784325	-6.51037	NO
AK021972_1647	-0.022131	0.190543	-0.616662	0.53844	0.666076	-6.40447	NO
AK021977_1522	0.0860774	-0.18955	2.50132	0.0135035	0.0437591	-3.56707	NO
AK021981_1116	-0.0465714	0.1097	-1.70356	0.0906405	0.181929	-5.1725	NO
AK021982_656	-0.117911	0.00712857	-2.23264	0.0271303	0.0742265	-4.17141	NO
AK021989_534	-0.106048	-0.0262	-2.86678	0.00477535	0.0197443	-2.64513	NO
AK021990_1203	0.0657083	0.0183	1.89593	0.0599916	0.134251	-4.83804	NO
AK021996_2343	0.0112738	0.925336	0.219934	0.826237	0.887623	-6.56825	NO
AK022016_2174	-0.015125	0.205336	-0.476216	0.634649	0.745234	-6.48016	NO
AK022024_2207	-0.077256	-0.249479	-2.96531	0.00354557	0.0156849	-2.37741	NO
AK022028_1927	0.0231964	0.0173286	0.603264	0.547291	0.67345	-6.41252	NO
AK022033_2226	0.0964107	-0.216993	2.7751	0.00625827	0.0243214	-2.88701	NO
AK022035_1853	-0.077994	0.53615	-2.33695	0.0208331	0.0606663	-3.94432	NO
AK022044_527	0.037631	-0.31335	1.20209	0.231321	0.362737	-5.88164	NO
AK022053_2404	0.0974345	-0.511557	2.63781	0.00927017	0.0326847	-3.23601	NO
AK022068_1203	0.00716071	0.0934571	0.185297	0.853259	0.905991	-6.57519	NO
AK022072_392	-0.117131	0.374864	-2.7805	0.00616051	0.0240347	-2.87297	NO
AK022078_1862	-0.0393214	0.180836	-1.3068	0.193384	0.317809	-5.75325	NO
AK022083_1562	-0.105125	-0.147593	-3.22606	0.00155657	0.00824991	-1.63075	NO
AK022084_1958	0.0284762	0.0899786	0.703177	0.483092	0.617202	-6.34821	NO
AK022085_1674	-0.0560357	-0.137657	-1.49945	0.135965	0.245287	-5.48977	NO
AK022086_856	0.0260357	-0.178593	0.79892	0.425665	0.564954	-6.27742	NO
AK022088_931	-0.0991607	0.151914	-3.11397	0.00223132	0.0109029	-1.95845	NO
AK022090_2994	0.10472	0.0119929	2.12201	0.0355648	0.0906595	-4.40171	NO
AK022092_1848	0.0639107	0.259829	1.34188	0.181767	0.30337	-5.7079	NO
AK022095_1685	-0.067631	-0.375971	-1.30958	0.192443	0.316714	-5.7497	NO
AK022101_2721	-0.0520774	-0.0445857	-1.73479	0.084937	0.173316	-5.12052	NO
AK022111_1807	0.370988	0.573986	4.97545	1.84644e-06	3.53246e-05	4.67224	NO
AK022117_614	-0.117685	0.207121	-3.92041	0.000136774	0.00117117	0.614917	NO
AK022135_2087	-0.114012	-0.184871	-2.23199	0.0271744	0.074286	-4.1728	NO
AK022150_2280	0.035744	-0.05675	1.23072	0.220451	0.349957	-5.84757	NO
AK022157_761	-0.117244	0.0110643	-3.85482	0.000174586	0.00142705	0.38748	NO
AK022164_1320	0.0407738	0.110786	1.06554	0.288433	0.42684	-6.03328	NO
AK022168_329	-0.0335774	-0.0448429	-1.38858	0.167124	0.285213	-5.6457	NO
AK022190_1529	-0.142732	0.17395	-3.80083	0.000212976	0.00167755	0.202561	NO
AK022199_529	-0.0169702	0.282336	-0.528926	0.597679	0.715031	-6.45402	NO
AK022203_1713	-0.306494	0.946014	-3.75683	0.000250048	0.00191286	0.0534565	NO
AK022220_1717	0.108226	-0.530957	2.78398	0.00609826	0.0238363	-2.8639	NO
AK022231_1823	0.39469	0.950886	5.57229	1.21523e-07	3.95921e-06	7.26552	NO
AK022236_2652	-0.0337024	0.383707	-0.72596	0.469052	0.605139	-6.33217	NO
AK022238_1650	-0.101494	-0.233093	-2.01331	0.0459635	0.110054	-4.6173	NO
AK022249_950	0.133024	-0.0637214	1.68891	0.0934208	0.185729	-5.19657	NO
AK022258_1735	0.0160238	-0.0795643	0.454002	0.650517	0.758147	-6.49036	NO
AK022262_2150	-0.0622619	0.236286	-1.32592	0.186985	0.309679	-5.72868	NO
AK022266_1577	0.0120714	0.0041	0.434672	0.664457	0.768792	-6.49884	NO
AK022274_1519	-0.120155	0.368693	-2.95765	0.00362954	0.0159639	-2.3985	NO
AK022282_2166	-0.120155	-0.00209286	-3.16967	0.00186789	0.00952303	-1.79686	NO
AK022294_2017	-0.054875	0.318986	-1.70597	0.090189	0.181276	-5.16852	NO
AK022298_1055	-0.0234762	0.0971643	-0.726593	0.468666	0.604761	-6.33172	NO
AK022308_1117	0.0330417	-0.0521214	0.66368	0.507966	0.639756	-6.3748	NO
AK022310_3294	0.010375	0.0419929	0.273894	0.784562	0.85861	-6.55509	NO
AK022326_1904	-0.0301071	0.405186	-0.900935	0.369141	0.510464	-6.19215	NO
AK022329_368	0.0714107	0.0820071	1.9673	0.0510889	0.119132	-4.70532	NO
AK022335_874	0.0320833	-0.0524643	0.841134	0.401681	0.542403	-6.24336	NO
AK022337_1711	-0.0444464	0.300457	-1.33122	0.185239	0.307561	-5.7218	NO
AK022342_2737	-0.118315	-1.08101	-2.65149	0.00892007	0.0317173	-3.20195	NO
AK022346_2561	-0.0959524	0.2055	-2.32622	0.0214153	0.0619619	-3.96812	NO
AK022351_2853	0.0472024	0.613929	1.20474	0.2303	0.36153	-5.87853	NO
AK022364_1631	0.0465893	0.0661143	1.96918	0.0508695	0.118764	-4.70175	NO
AK022370_1591	-0.0584286	-0.241414	-1.66141	0.0988267	0.193668	-5.24121	NO
AK022384_2092	0.0203869	0.459	0.573235	0.567388	0.690725	-6.42994	NO
AK022390_1747	0.00411905	0.0797929	0.106879	0.915035	0.947855	-6.58651	NO
AK022427_2033	0.0417619	0.117379	1.24238	0.216134	0.345054	-5.83348	NO
AK022430_1644	0.300631	-0.231121	4.51888	1.29437e-05	0.000172637	2.82796	NO
AK022434_1367	-0.215935	-0.215971	-4.48858	1.46647e-05	0.000191298	2.71017	NO
AK022443_1663	0.169786	1.26987	2.26803	0.024829	0.0695808	-4.09545	NO
AK022461_1211	-0.00366071	0.290786	-0.0770203	0.938715	0.962834	-6.58922	NO
AK022464_1165	0.00932738	-0.241029	0.235423	0.814218	0.879346	-6.56477	NO
AK022467_1713	-0.061256	0.382229	-1.03014	0.30469	0.444952	-6.06966	NO
AK022474_471	-0.0985952	0.673736	-2.07007	0.0402492	0.0994849	-4.50605	NO
AK022479_1509	0.0706905	-0.0192286	1.56334	0.120189	0.224075	-5.39467	NO
AK022563_2516	-0.0472679	0.0519071	-0.904991	0.366996	0.50826	-6.18855	NO
AK022594_2205	-0.0775952	-0.236021	-2.29869	0.0229752	0.0654641	-4.02873	NO
AK022645_1563	-0.0833571	0.0722	-2.14974	0.0332624	0.0861152	-4.34503	NO
AK022789_2302	-0.0361726	-0.0149357	-1.04681	0.296957	0.43637	-6.05268	NO
AK022839_1485	0.0356548	0.164429	0.794819	0.428039	0.567208	-6.28063	NO
AK022856_3022	-0.0757917	-0.180707	-1.4223	0.157122	0.272505	-5.59951	NO
AK022936_2793	0.00566071	-0.978657	0.154608	0.877349	0.922063	-6.58034	NO
AK022971_1907	-0.00244643	0.16105	-0.0770376	0.938702	0.962834	-6.58922	NO
AK022994_206	0.0675774	0.306029	1.85326	0.0659108	0.143972	-4.91517	NO
AK023012_2055	-0.074756	-0.310871	-2.9014	0.00430463	0.0182166	-2.55198	NO
AK023038_2493	0.0695655	0.0909714	2.40712	0.0173576	0.0529473	-3.78615	NO
AK023045_288	0.0559107	0.118064	1.65759	0.0995982	0.194666	-5.24736	NO
AK023050_2373	-0.10319	-0.207771	-2.91659	0.00411182	0.0175815	-2.5108	NO
AK023055_1214	-0.0684762	-0.446336	-1.71209	0.0890529	0.17954	-5.1584	NO
AK023058_686	-0.061756	0.207071	-1.41832	0.158278	0.273913	-5.60502	NO
AK023072_1819	0.0109226	0.159714	0.40781	0.684025	0.78395	-6.51001	NO
AK023073_2751	-0.112774	0.0595143	-3.45135	0.000734132	0.00454325	-0.942203	NO
AK023086_1552	0.114976	0.8327	1.63485	0.104286	0.201652	-5.28366	NO
AK023104_1738	-0.077006	0.100993	-2.73449	0.00704018	0.026506	-2.9919	NO
AK023121_1567	0.048369	0.0541286	1.47514	0.142378	0.253501	-5.52496	NO
AK023122_2983	-0.0271012	0.398257	-0.660889	0.509749	0.641352	-6.37662	NO
AK023150_2497	-0.0203393	0.125743	-0.832381	0.406585	0.547069	-6.25057	NO
AK023199_2353	-0.0573214	-0.126857	-1.21477	0.226462	0.357086	-5.86665	NO
AK023270_1920	0.0270893	0.0344143	0.784923	0.4338	0.572617	-6.28832	NO
AK023296_611	0.0154524	0.164664	0.397733	0.691421	0.789322	-6.51401	NO
AK023302_639	-0.0934226	0.22	-3.48224	0.000660351	0.00417906	-0.844719	NO
AK023329_870	-0.413589	0.990257	-5.36312	3.22158e-07	8.76101e-06	6.33453	NO
AK023336_1306	0.0915119	0.109407	2.38742	0.0182774	0.0550761	-3.83099	NO
AK023371_2260	0.386143	0.644221	5.31709	3.98046e-07	1.03952e-05	6.13278	NO
AK023375_1860	0.0494881	-0.444914	1.41225	0.160054	0.276135	-5.61339	NO
AK023382_1568	-0.0568393	0.17645	-2.55506	0.0116649	0.039038	-3.43864	NO
AK023412_2299	0.293929	0.829571	3.53911	0.000542411	0.00357991	-0.663369	NO
AK023427_2190	0.176006	-0.0275214	5.1741	7.62429e-07	1.73029e-05	5.51348	NO
AK023477_2147	0.010619	0.182157	0.313765	0.754158	0.835974	-6.54351	NO
AK023489_1553	-0.0302321	0.348379	-1.21017	0.228216	0.359066	-5.87211	NO
AK023508_155	-0.0401607	1.06831	-0.911862	0.363379	0.504587	-6.18242	NO
AK023519_1576	0.103113	-0.464971	2.90519	0.00425582	0.0180565	-2.54174	NO
AK023526_2401	0.125024	-0.291307	2.00358	0.0470094	0.111856	-4.63607	NO
AK023536_1554	0.218952	-0.177986	2.61583	0.0098589	0.0342694	-3.29042	NO
AK023542_1550	0.0158988	-0.732371	0.347202	0.728951	0.817024	-6.5326	NO
AK023559_2436	0.0626845	-0.162371	1.41354	0.159676	0.27569	-5.61162	NO
AK023565_1507	-0.151405	-0.391914	-2.63335	0.00938697	0.0330157	-3.24708	NO
AK023571_159	-0.0356131	0.143114	-1.48559	0.139595	0.249714	-5.50991	NO
AK023572_1491	0.116839	-0.0938786	3.02471	0.00295251	0.0135648	-2.21217	NO
AK023584_1663	0.01725	-0.182614	0.450637	0.652935	0.759965	-6.49186	NO
AK023601_1428	-0.0275298	0.0464286	-0.731442	0.465709	0.602178	-6.32824	NO
AK023610_1768	-0.114387	0.219636	-2.67162	0.00842675	0.0303854	-3.15156	NO
AK023616_1507	-0.0613036	-0.00883571	-1.54804	0.123828	0.229225	-5.41779	NO
AK023620_2107	0.0685476	-0.523371	1.14447	0.254346	0.388622	-5.94782	NO
AK023629_2187	-0.00424405	-0.18185	-0.11705	0.906985	0.942179	-6.58538	NO
AK023631_1177	-0.140565	0.0327857	-3.4849	0.000654331	0.0041486	-0.836285	NO
AK023640_1329	0.00467857	-0.0804786	0.167137	0.867499	0.915429	-6.57835	NO
AK023642_1518	0.268946	0.820136	3.08928	0.00241244	0.0115622	-2.02926	NO
AK023660_1654	0.0623333	-0.314386	1.97253	0.0504826	0.118064	-4.69541	NO
AK023687_1577	0.0523631	-0.126457	1.33644	0.183533	0.305609	-5.715	NO
AK023696_2668	0.19906	-0.0713857	4.75336	4.83478e-06	7.71756e-05	3.75912	NO
AK023733_512	0.019881	-0.163893	0.477347	0.633846	0.744594	-6.47963	NO
AK023739_481	-0.031006	-0.0205857	-0.818513	0.414429	0.55474	-6.26183	NO
AK023756_3089	0.0750476	0.120707	1.90523	0.0587625	0.132104	-4.82101	NO
AK023784_3080	-0.0850298	-0.497393	-2.19277	0.0299447	0.0797578	-4.25569	NO
AK023793_2283	-0.112458	0.555757	-2.66035	0.00869977	0.0311069	-3.17981	NO
AK023802_5284	0.0816786	-0.124957	1.88178	0.0619031	0.137222	-4.8638	NO
AK023872_2219	0.00396429	-0.0437643	0.12433	0.901229	0.938171	-6.58451	NO
AK023887_2413	0.0769524	0.3836	2.42291	0.0166503	0.051328	-3.74996	NO
AK023892_17	-0.0812917	0.0408857	-1.68158	0.0948388	0.187948	-5.20855	NO
AK023906_1876	-0.0961964	-0.0833786	-2.57208	0.0111311	0.037578	-3.39743	NO
AK023912_1823	-0.0145417	0.0847214	-0.41416	0.679379	0.780373	-6.50743	NO
AK023942_1740	-0.102762	-0.338871	-2.54355	0.0120387	0.0400086	-3.46636	NO
AK023947_1447	0.00985714	0.271236	0.2311	0.817568	0.881683	-6.56576	NO
AK023948_2466	-0.144845	0.144379	-4.11473	6.52475e-05	0.000642819	1.30671	NO
AK023954_1573	-0.00554167	-0.250093	-0.106644	0.915221	0.947896	-6.58653	NO
AK024110_1868	-0.00785714	0.1745	-0.210564	0.833528	0.89246	-6.57024	NO
AK024118_2033	-0.030625	1.07636	-0.527397	0.598737	0.715666	-6.45482	NO
AK024119_1906	0.152649	0.348143	3.22524	0.00156077	0.00826835	-1.63321	NO
AK024152_466	-0.0632321	-0.0265286	-1.84928	0.0664877	0.14481	-4.92229	NO
AK024198_20	-0.163036	0.0229286	-3.86653	0.000167181	0.00137826	0.427834	NO
AK024204_2325	0.0297143	-0.0199214	0.798448	0.425938	0.565218	-6.27779	NO
AK024234_2274	-0.168012	0.172693	-2.94571	0.00376421	0.0164245	-2.43132	NO
AK024235_1463	0.038625	0.287407	0.920109	0.359069	0.500623	-6.175	NO
AK024250_1934	0.0628036	-0.497621	2.45997	0.0150896	0.0475933	-3.66418	NO
AK024254_3091	-0.0535119	-0.0473571	-2.33455	0.0209623	0.06095	-3.94966	NO
AK024255_2243	0.162012	-0.67465	2.51993	0.0128392	0.042104	-3.52287	NO
AK024262_1953	-0.0530119	-0.0542714	-1.93966	0.054394	0.124804	-4.75727	NO
AK024293_2292	-0.050506	0.563357	-1.69204	0.0928214	0.184856	-5.19145	NO
AK024304_3108	0.00648214	-0.363486	0.179845	0.857529	0.909156	-6.57617	NO
AK024321_1721	-0.0563393	0.0123214	-1.76633	0.0794787	0.165227	-5.06712	NO
AK024380_3824	0.182786	1.33314	2.75852	0.0065675	0.0252084	-2.93001	NO
AK024385_4562	0.0805476	-0.00156429	3.12371	0.00216335	0.0106282	-1.93036	NO
AK024399_4484	-0.040619	-0.0283357	-1.52749	0.128854	0.235931	-5.44851	NO
AK024528_165	0.198792	-0.0389214	4.37832	2.29859e-05	0.000274417	2.28659	NO
AK024545_297	0.122298	0.796807	2.29736	0.0230529	0.0656691	-4.03164	NO
AK024566_985	0.0151667	-0.0892929	0.47353	0.636559	0.746647	-6.48142	NO
AK024567_592	-0.10106	0.6229	-1.50443	0.134681	0.243512	-5.4825	NO
AK024576_495	-0.0611548	0.630057	-1.74988	0.0822885	0.169462	-5.09509	NO
AK024629_1330	-0.390244	0.599586	-3.81772	0.000200181	0.00159439	0.260176	NO
AK024681_359	0.18231	-0.596793	2.53261	0.0124038	0.0409912	-3.49259	NO
AK024684_2573	0.0801786	-0.6265	2.12239	0.0355321	0.0906199	-4.40094	NO
AK024805_1309	0.0665119	0.0580857	1.26212	0.208967	0.336715	-5.80932	NO
AK024852_1785	0.352625	2.83856	2.6094	0.0100371	0.0347296	-3.30624	NO
AK024882_234	0.0224821	0.179436	0.581647	0.561723	0.685495	-6.42515	NO
AK024898_1524	0.216298	1.06664	3.77573	0.000233433	0.00180615	0.11732	NO
AK024927_1160	-0.0375476	-0.85185	-1.0887	0.278121	0.415476	-6.00882	NO
AK024944_1912	-0.0716905	-0.308514	-2.28124	0.0240152	0.0677235	-4.06682	NO
AK024956_2430	-0.0962917	0.202957	-2.05605	0.0416007	0.101994	-4.5338	NO
AK025004_858	0.0829286	0.492114	1.59382	0.11319	0.21453	-5.34794	NO
AK025009_1182	-0.0129881	-0.0873286	-0.318052	0.75091	0.833525	-6.54218	NO
AK025016_1688	-0.099994	0.182629	-2.65856	0.00874408	0.0312314	-3.18431	NO
AK025047_2566	0.0377798	0.0611857	1.34025	0.182295	0.304	-5.71003	NO
AK025052_1752	0.105565	-0.265786	2.00983	0.0463347	0.110742	-4.62401	NO
AK025082_2689	0.0160595	0.406743	0.380871	0.703866	0.798744	-6.5205	NO
AK025089_1261	-0.0957262	-0.1364	-3.4125	0.000837903	0.0050445	-1.06375	NO
AK025093_1081	0.0940357	-0.0500071	2.28721	0.0236546	0.0669155	-4.05381	NO
AK025097_1611	-0.0392083	0.0504929	-1.10101	0.272747	0.410242	-5.99562	NO
AK025105_859	-0.0783036	0.231214	-2.43572	0.0160953	0.0499986	-3.72045	NO
AK025107_1865	-0.031875	0.141607	-1.08435	0.280037	0.417716	-6.01345	NO
AK025151_2028	0.00715476	0.431971	0.216843	0.828641	0.889182	-6.56892	NO
AK025182_1379	-0.03625	0.165429	-1.04672	0.297001	0.436407	-6.05278	NO
AK025217_1416	-0.188923	1.18077	-1.45096	0.148987	0.262387	-5.55941	NO
AK025231_2159	-0.0775238	0.695771	-1.69192	0.0928438	0.184885	-5.19164	NO
AK025238_1822	-0.00416071	-0.653836	-0.0924026	0.926508	0.955034	-6.58793	NO
AK025243_668	-0.0224881	0.145864	-0.58896	0.55682	0.681477	-6.42093	NO
AK025253_1778	0.141935	0.270143	3.52693	0.000565861	0.00369865	-0.70241	NO
AK025278_1673	-0.247726	-0.175564	-5.30609	4.18612e-07	1.07856e-05	6.08475	NO
AK025305_2083	0.1125	0.987929	1.17573	0.24166	0.374668	-5.91231	NO
AK025332_1401	0.03375	0.470929	1.09338	0.27607	0.413459	-6.00382	NO
AK025341_1500	0.186827	0.115507	4.05128	8.33132e-05	0.000785525	1.07792	NO
AK025359_1423	-0.036494	-0.127914	-0.764623	0.445759	0.583819	-6.3038	NO
AK025613_2809	0.0366071	-0.609679	1.01798	0.310409	0.450462	-6.08187	NO
AK025659_1203	-0.113339	-0.0128786	-2.21702	0.0282042	0.0763466	-4.2046	NO
AK025673_698	0.220881	0.104529	4.37246	2.35375e-05	0.000279033	2.26427	NO
AK025726_2884	0.123435	-0.783386	2.0347	0.0437334	0.105982	-4.57571	NO
AK025758_2368	0.516387	0.641064	5.61435	9.96264e-08	3.33546e-06	7.45545	UP
AK025763_2026	-0.0969226	-0.0413857	-2.94853	0.00373191	0.0163142	-2.42356	NO
AK025793_3391	0.0218274	0.514829	0.542042	0.588635	0.707948	-6.4471	NO
AK025893_1214	0.0533929	0.21325	1.24919	0.21364	0.342487	-5.82518	NO
AK025909_826	-0.0240298	-1.58415	-0.349656	0.727112	0.815757	-6.53175	NO
AK025924_1687	0.0103571	-0.0575357	0.321357	0.74841	0.831751	-6.54113	NO
AK026140_1373	0.262036	-0.391707	3.28696	0.00127504	0.00704071	-1.44854	NO
AK026192_478	-0.0675417	-0.586329	-1.84346	0.0673375	0.146201	-4.93266	NO
AK026195_556	-0.0633571	0.228379	-1.55156	0.122983	0.228034	-5.41249	NO
AK026283_716	-0.0639405	0.127029	-1.54948	0.123482	0.228713	-5.41562	NO
AK026295_689	0.298887	-0.936186	3.48793	0.000647538	0.00411913	-0.826673	NO
AK026327_1193	-0.0155595	-0.246193	-0.335961	0.737394	0.823636	-6.53639	NO
AK026367_309	-0.06475	0.113293	-1.71373	0.0887499	0.179101	-5.15567	NO
AK026386_467	0.203024	0.636029	2.24305	0.0264348	0.0728598	-4.14918	NO
AK026400_1996	0.000220238	-0.393493	0.0056783	0.995477	0.997079	-6.59214	NO
AK026403_2560	0.0188214	0.108543	0.437737	0.662239	0.767391	-6.49752	NO
AK026408_882	0.369107	-0.651179	3.92462	0.000134635	0.00115629	0.629617	NO
AK026418_1592	0.249667	2.15119	2.97748	0.00341578	0.0152325	-2.34378	NO
AK026422_2118	-0.163571	0.234357	-2.81115	0.00563125	0.0224377	-2.79274	NO
AK026439_1711	0.0524583	0.00195714	0.93482	0.351461	0.49318	-6.16159	NO
AK026459_1434	0.199738	-0.206229	5.1561	8.26775e-07	1.84893e-05	5.43634	NO
AK026475_2660	0.0899286	0.128029	2.50641	0.0133189	0.0433069	-3.55502	NO
AK026485_2126	-0.0921548	-0.0225786	-2.0109	0.0462202	0.110554	-4.62195	NO
AK026494_1768	-0.042875	-0.190886	-1.57889	0.116577	0.219106	-5.37094	NO
AK026502_1906	0.070994	0.210686	1.29443	0.197607	0.322951	-5.76896	NO
AK026512_606	0.023125	-0.183536	0.501027	0.617125	0.731141	-6.4682	NO
AK026647_26	0.205131	-1.35878	3.71395	0.000292006	0.0021704	-0.0905003	NO
AK026656_604	0.068006	-0.0906786	1.88763	0.0611063	0.135966	-4.85317	NO
AK026659_1962	-0.0119048	-0.369286	-0.296194	0.767513	0.846108	-6.54881	NO
AK026716_1038	0.0181845	0.0816786	0.561816	0.575123	0.697206	-6.43633	NO
AK026718_1234	-0.118726	-0.0158429	-1.59377	0.113202	0.21453	-5.34802	NO
AK026750_1890	0.0126905	0.511471	0.269798	0.787705	0.860721	-6.55619	NO
AK026784_1628	-0.0340655	-0.284743	-1.23333	0.219481	0.348854	-5.84443	NO
AK026818_1798	0.148494	-0.417636	1.83171	0.0690798	0.149057	-4.95348	NO
AK026889_625	-0.127917	-0.2065	-3.69645	0.000310983	0.00228272	-0.148886	NO
AK026896_1612	0.212714	0.683414	2.75602	0.00661521	0.0253451	-2.93646	NO
AK026905_2176	0.462387	1.29381	5.22661	6.01298e-07	1.42493e-05	5.7396	NO
AK026965_1155	-0.106304	0.125129	-3.60058	0.000437353	0.00300817	-0.464557	NO
AK027082_1468	-0.248435	-0.02565	-5.16793	7.83911e-07	1.76506e-05	5.48702	NO
AK027107_1367	-0.0327857	-0.135814	-0.873196	0.384024	0.524681	-6.21634	NO
AK027125_693	-0.051369	-0.143036	-1.62339	0.106713	0.205195	-5.30177	NO
AK027150_1578	-0.166387	-0.133743	-2.91074	0.00418515	0.0178256	-2.52669	NO
AK027199_1780	0.0237738	-0.242379	1.16377	0.246461	0.380215	-5.92601	NO
AK027226_1864	0.0722143	-0.00438571	2.29302	0.0233089	0.0662019	-4.04114	NO
AK027238_1921	0.0655774	0.401864	1.03051	0.304513	0.444835	-6.06928	NO
AK027368_506	-0.0618333	0.0870786	-3.52969	0.00056045	0.00367235	-0.693549	NO
AK027383_564	-0.026381	-0.0410786	-0.623401	0.534017	0.661924	-6.40035	NO
AK027555_1172	-0.0769762	0.638921	-1.35708	0.176899	0.297163	-5.68788	NO
AK027667_4053	-0.000880952	-2.80031	-0.022993	0.981688	0.989247	-6.59189	NO
AK027865_4367	-0.0177798	0.04935	-0.542997	0.587979	0.707418	-6.44658	NO
AK054570_221	-0.204494	-0.5665	-3.52964	0.000560562	0.00367235	-0.693733	NO
AK054588_712	0.0178512	-0.133307	0.60577	0.54563	0.67198	-6.41103	NO
AK054605_191	-0.0549107	0.271857	-1.47549	0.142284	0.253412	-5.52446	NO
AK054626_1952	-0.0317083	1.31092	-0.51241	0.609157	0.724459	-6.46251	NO
AK054652_1124	0.0348571	0.360629	0.748539	0.455368	0.592997	-6.31578	NO
AK054679_994	-0.0331012	0.186621	-0.897111	0.371171	0.512383	-6.19553	NO
AK054690_376	-0.0133333	-0.00835714	-0.246514	0.805639	0.873158	-6.56213	NO
AK054708_1721	-0.0214345	0.0834071	-0.79519	0.427824	0.567002	-6.28034	NO
AK054753_1915	-0.0608869	0.100057	-1.91339	0.0577011	0.130312	-4.806	NO
AK054768_1098	-0.386089	1.24076	-4.4731	1.56269e-05	0.000200417	2.65023	NO
AK054772_883	0.0385774	0.09845	1.22989	0.220764	0.350236	-5.84858	NO
AK054776_1359	-0.00527976	-0.0273286	-0.147743	0.882754	0.925675	-6.58137	NO
AK054790_2306	-0.014756	0.263843	-0.532205	0.595412	0.713583	-6.45231	NO
AK054812_1709	0.227958	1.04726	2.83749	0.00521001	0.0211355	-2.72319	NO
AK054836_1454	0.175887	0.214657	2.96022	0.0036012	0.0158665	-2.39144	NO
AK054840_861	-0.166274	0.803057	-4.50977	1.34394e-05	0.000178526	2.79249	NO
AK054845_2197	0.124714	-0.0619929	2.10214	0.0372977	0.093899	-4.44191	NO
AK054865_1351	-0.0782798	1.29391	-1.47857	0.141459	0.252234	-5.52003	NO
AK054895_1254	0.290548	0.693793	5.35717	3.31104e-07	8.98309e-06	6.3084	NO
AK054902_429	-0.0808452	-0.482007	-2.10483	0.0370597	0.093477	-4.4365	NO
AK054933_1816	-0.0227321	0.0355214	-0.611854	0.541608	0.668837	-6.40738	NO
AK054939_2173	-0.0249345	0.238379	-0.706576	0.480983	0.615463	-6.34585	NO
AK054946_1826	-0.12356	0.73815	-2.76643	0.00641822	0.0247853	-2.90952	NO
AK054949_1233	0.180988	0.0444857	3.48965	0.000643711	0.00409705	-0.821214	NO
AK054962_425	-0.145976	-0.0181214	-3.72572	0.00027987	0.00209916	-0.0511238	NO
AK054975_927	-0.00546429	-0.00867143	-0.188616	0.850662	0.904423	-6.57457	NO
AK054983_2123	-0.0589702	0.261421	-1.45516	0.147821	0.260772	-5.55346	NO
AK054988_2031	-0.155655	0.0676786	-4.16029	5.46565e-05	0.000557801	1.47269	NO
AK054999_2060	-0.0315417	-0.558836	-0.889193	0.375396	0.516443	-6.20248	NO
AK055000_634	-0.035869	0.192193	-0.889259	0.375361	0.51643	-6.20243	NO
AK055002_1485	-0.167042	0.0972214	-3.13567	0.00208253	0.0103359	-1.89577	NO
AK055007_1876	0.128929	0.702679	1.83217	0.069011	0.148992	-4.95267	NO
AK055008_938	-0.13628	-0.0590357	-2.56	0.0115075	0.0385997	-3.42669	NO
AK055022_349	-0.0478869	-0.0421071	-1.10556	0.27078	0.407843	-5.9907	NO
AK055062_1287	-0.13103	1.71776	-1.12499	0.262483	0.398447	-5.96947	NO
AK055100_1887	-0.022625	0.117943	-0.519918	0.603927	0.719912	-6.45868	NO
AK055120_1882	0.0632679	-0.118986	1.51739	0.131382	0.238951	-5.46346	NO
AK055124_2149	0.017875	0.254957	0.668505	0.504891	0.637068	-6.37163	NO
AK055127_2355	0.0537738	0.386336	1.39145	0.166256	0.284006	-5.64182	NO
AK055200_2534	-0.081119	0.00697143	-1.91775	0.0571412	0.129546	-4.79796	NO
AK055212_1436	-0.0891429	0.0401214	-2.20324	0.0291821	0.0782698	-4.23369	NO
AK055231_1385	0.025006	-0.459871	0.937692	0.349987	0.491771	-6.15895	NO
AK055242_458	0.000625	-0.0960357	0.0147753	0.988232	0.992844	-6.59204	NO
AK055252_2108	0.418708	-0.869829	6.09087	9.88943e-09	4.88826e-07	9.66809	NO
AK055262_2268	0.0662738	0.0972643	1.82011	0.0708387	0.151899	-4.97394	NO
AK055271_1003	-0.0820536	0.710821	-1.40612	0.161863	0.278433	-5.62181	NO
AK055286_1009	-0.119827	0.367586	-1.99136	0.0483511	0.114204	-4.65952	NO
AK055297_3300	0.068244	-1.12886	1.24788	0.214119	0.343059	-5.82678	NO
AK055300_1506	0.0745952	-0.0613857	1.8708	0.0634207	0.139793	-4.88366	NO
AK055320_2114	0.0491905	0.120693	1.46477	0.145183	0.257263	-5.5398	NO
AK055335_2446	-0.084381	-0.308057	-2.0956	0.0378845	0.094975	-4.45507	NO
AK055341_1748	-0.0632083	0.459343	-2.25931	0.0253797	0.0707194	-4.11427	NO
AK055347_1219	0.0101607	-0.0444571	0.46579	0.642076	0.751018	-6.48501	NO
AK055360_1035	-0.00846429	-0.09015	-0.334708	0.738337	0.824455	-6.53681	NO
AK055364_2877	-0.096625	0.121721	-2.33706	0.0208274	0.0606663	-3.94408	NO
AK055386_2328	-0.166952	-0.02285	-5.82832	3.57767e-08	1.38968e-06	8.43549	NO
AK055415_980	-0.063631	0.16525	-1.93174	0.0553745	0.126513	-4.77204	NO
AK055418_1627	-0.013744	-0.1453	-0.369933	0.711981	0.805134	-6.52455	NO
AK055432_2926	-0.156298	0.619829	-2.93074	0.00393937	0.0170051	-2.47226	NO
AK055447_2415	-0.0834107	0.0917929	-2.12161	0.035599	0.090712	-4.40253	NO
AK055457_1479	0.0147321	0.196929	0.371017	0.711176	0.804381	-6.52415	NO
AK055459_1465	-0.0333333	-0.0424643	-0.932246	0.352784	0.49432	-6.16395	NO
AK055495_3045	0.0512917	-0.332064	1.33517	0.183947	0.306079	-5.71666	NO
AK055497_2310	0.0766667	0.120643	1.73605	0.0847135	0.172925	-5.11841	NO
AK055514_891	0.187107	0.0364429	4.13744	5.97441e-05	0.000598844	1.38927	NO
AK055531_1680	0.0179286	-0.150064	0.435705	0.663709	0.768467	-6.49839	NO
AK055583_1131	0.073006	0.04625	1.42121	0.157437	0.272867	-5.60102	NO
AK055589_1637	0.158375	1.35572	2.79085	0.00597699	0.0234498	-2.84597	NO
AK055602_1817	-0.0447976	-0.302843	-1.43249	0.154192	0.268813	-5.58534	NO
AK055621_1383	-0.0759762	0.391271	-2.13007	0.034882	0.0893243	-4.38531	NO
AK055637_2040	0.0590655	-0.1119	1.72552	0.0865988	0.175746	-5.13605	NO
AK055647_1538	0.0535417	-0.206929	1.7961	0.0745942	0.157908	-5.01586	NO
AK055655_1091	0.0558333	0.0382143	1.56595	0.119577	0.223222	-5.3907	NO
AK055657_2291	0.274	-0.953207	4.74784	4.94988e-06	7.87399e-05	3.73684	NO
AK055658_1722	-0.0601548	0.104586	-1.3784	0.170237	0.288989	-5.65944	NO
AK055670_1587	0.555339	0.598757	6.4526	1.60113e-09	1.14536e-07	11.4168	UP
AK055679_1495	0.124054	0.0148429	2.72074	0.00732451	0.0273618	-3.02712	NO
AK055705_2044	0.0206131	0.0645643	0.616625	0.538465	0.666076	-6.40449	NO
AK055716_1615	-0.0564226	-1.09212	-1.52158	0.130329	0.237722	-5.45727	NO
AK055723_1733	-0.177631	0.718064	-3.10487	0.00229657	0.0111367	-1.98461	NO
AK055756_1314	0.0328452	1.06956	0.57617	0.565408	0.688934	-6.42828	NO
AK055761_1653	-0.137685	0.0553714	-3.77336	0.000235453	0.00181811	0.109317	NO
AK055769_1729	0.0864167	-1.71758	1.38195	0.169146	0.287791	-5.65466	NO
AK055807_2338	-0.000452381	0.500157	-0.00443251	0.99647	0.997682	-6.59214	NO
AK055811_1922	-0.102149	0.141443	-2.73141	0.00710298	0.02669	-2.9998	NO
AK055903_2579	-0.0640476	-1.27736	-0.566744	0.571779	0.694382	-6.43359	NO
AK055906_1968	0.0023631	0.0290071	0.0478406	0.96191	0.977181	-6.59102	NO
AK055921_2354	0.197958	0.134221	3.74325	0.000262675	0.00199225	0.00771913	NO
AK055969_908	-0.0371786	0.131336	-1.04798	0.296419	0.435796	-6.05148	NO
AK055998_2545	-0.0207083	-0.104157	-0.490678	0.624408	0.736814	-6.47326	NO
AK056031_1878	0.0214107	0.0487214	0.642669	0.52147	0.651244	-6.38832	NO
AK056037_1992	-0.011244	-0.265764	-0.432641	0.665929	0.769721	-6.49971	NO
AK056048_362	-0.0976845	0.7488	-1.65976	0.0991596	0.194139	-5.24387	NO
AK056075_1610	0.115405	-0.913436	2.17468	0.0313023	0.0823643	-4.29343	NO
AK056081_1567	0.106679	-0.0938857	2.66782	0.00851789	0.0306277	-3.16109	NO
AK056098_2225	0.0679167	0.175786	1.34744	0.179975	0.300944	-5.7006	NO
AK056101_695	0.0364464	-0.213507	0.6173	0.538021	0.665734	-6.40408	NO
AK056155_2222	0.100107	0.968636	1.22802	0.221463	0.351055	-5.85083	NO
AK056171_797	0.130179	0.141929	3.57981	0.000470496	0.00318279	-0.532058	NO
AK056173_1687	-0.00666667	-0.23525	-0.247483	0.80489	0.872997	-6.56189	NO
AK056198_1961	0.0131488	0.45655	0.341733	0.733055	0.820545	-6.53446	NO
AK056230_1874	-0.0770893	-0.128271	-1.92268	0.0565136	0.128466	-4.78885	NO
AK056249_1375	-0.176542	-0.0238357	-4.4387	1.79883e-05	0.000225064	2.51754	NO
AK056312_1346	-0.110667	0.539314	-1.36851	0.173303	0.29271	-5.67268	NO
AK056386_3390	0.247929	-0.121921	5.07967	1.16406e-06	2.44644e-05	5.11078	NO
AK056396_2372	0.0985298	0.355779	1.56039	0.120884	0.225079	-5.39914	NO
AK056401_3115	-0.0178869	-0.0333571	-0.63899	0.523854	0.653548	-6.39065	NO
AK056419_2468	-0.0857857	0.00685	-2.5115	0.0131364	0.0428466	-3.54293	NO
AK056449_1694	-0.0212976	0.302186	-0.566955	0.571636	0.694246	-6.43347	NO
AK056481_3679	-0.0367857	-0.326536	-0.868458	0.386602	0.527266	-6.2204	NO
AK056547_1874	0.193839	0.110929	4.86823	2.94918e-06	5.13077e-05	4.2277	NO
AK056624_1360	0.0505298	0.313014	0.993938	0.321936	0.462802	-6.10561	NO
AK056665_2754	0.122577	-0.861614	2.36751	0.0192503	0.0571923	-3.87596	NO
AK056683_644	0.0077619	-0.114593	0.274825	0.783849	0.858176	-6.55483	NO
AK056686_2065	-0.0174583	0.0394357	-0.449707	0.653604	0.760283	-6.49227	NO
AK056689_2742	0.00384524	0.162093	0.190981	0.848812	0.903115	-6.57413	NO
AK056715_2151	-0.0566726	0.0213714	-1.19325	0.234753	0.366718	-5.892	NO
AK056724_2013	0.13553	-0.208379	2.23806	0.0267668	0.0735823	-4.15987	NO
AK056728_1730	-0.011369	0.240036	-0.423753	0.672384	0.774722	-6.50346	NO
AK056734_1606	-0.0897143	-0.0111857	-2.08416	0.0389289	0.0969708	-4.47799	NO
AK056739_1915	0.0502679	0.0655714	1.29893	0.196062	0.32111	-5.76326	NO
AK056762_388	-0.00978571	-0.0431929	-0.23636	0.813492	0.87881	-6.56455	NO
AK056779_1900	0.016631	-0.0452	0.676012	0.500128	0.632859	-6.36666	NO
AK056780_1844	-0.0516607	-0.0234071	-0.916464	0.36097	0.502452	-6.17829	NO
AK056784_1566	0.100958	0.0567714	2.04171	0.0430231	0.104722	-4.562	NO
AK056805_601	0.102333	0.257579	2.49301	0.0138096	0.0444943	-3.5867	NO
AK056826_1764	0.169196	0.149036	4.32793	2.81565e-05	0.000322987	2.09564	NO
AK056832_1718	-0.0225357	0.445836	-0.625193	0.532843	0.660896	-6.39924	NO
AK056849_1731	0.0203214	-0.0706643	0.457592	0.647942	0.756025	-6.48874	NO
AK056869_2523	0.0241369	0.0140357	0.423442	0.67261	0.7748	-6.50359	NO
AK056890_1870	-0.0217202	0.475271	-0.68589	0.493896	0.627	-6.36004	NO
AK056971_821	0.0238571	0.176207	0.732927	0.464805	0.601344	-6.32717	NO
AK057000_1081	0.10803	-1.28766	2.43476	0.0161365	0.0500659	-3.72268	NO
AK057045_1871	-0.0836369	0.0716214	-2.69394	0.00790852	0.0289702	-3.09527	NO
AK057087_400	-0.014125	0.0658643	-0.500323	0.617619	0.731538	-6.46855	NO
AK057099_2012	0.142446	-0.0458	3.36621	0.000979493	0.00570603	-1.20706	NO
AK057104_2662	0.0946845	-0.6981	3.48228	0.000660252	0.00417906	-0.84458	NO
AK057134_2348	-0.0643214	0.0356571	-1.80784	0.072738	0.154947	-4.99543	NO
AK057142_1000	-0.0805774	0.884421	-1.25865	0.210213	0.338321	-5.81359	NO
AK057149_2115	0.0543988	-0.226057	1.57989	0.116346	0.21875	-5.36939	NO
AK057188_2086	-0.0274107	0.0956071	-0.841594	0.401424	0.542216	-6.24298	NO
AK057198_1899	-0.051619	-0.0875786	-1.33241	0.18485	0.307115	-5.72026	NO
AK057223_1386	0.238232	0.168529	3.5156	0.000588528	0.00381025	-0.738625	NO
AK057226_859	-0.051881	-0.04395	-1.29387	0.197803	0.323134	-5.76968	NO
AK057233_1510	-0.132	-0.0912714	-4.06397	7.93558e-05	0.000755011	1.12345	NO
AK057259_1793	0.0488512	0.316829	1.46602	0.144844	0.256799	-5.53802	NO
AK057288_2704	0.134167	0.0711786	3.71021	0.000295974	0.0021907	-0.103019	NO
AK057318_363	0.00159524	0.0778857	0.0490146	0.960976	0.976621	-6.59097	NO
AK057319_1695	-0.0104762	0.524393	-0.200083	0.8417	0.898204	-6.57237	NO
AK057320_680	-0.109333	0.178936	-2.05904	0.041309	0.101473	-4.52789	NO
AK057351_1243	-0.035875	0.0787429	-0.958886	0.339238	0.480744	-6.13921	NO
AK057352_1682	0.133982	0.308014	3.24662	0.00145563	0.00783388	-1.56957	NO
AK057367_907	-0.135179	0.307571	-2.5874	0.0106697	0.0364366	-3.36014	NO
AK057400_1201	-0.0989464	0.526507	-2.089	0.038484	0.0960494	-4.46831	NO
AK057413_1478	-0.0929762	-0.00860714	-3.33389	0.0010913	0.0062082	-1.30613	NO
AK057415_1319	-0.0625179	0.0673643	-1.72326	0.0870083	0.176406	-5.13983	NO
AK057438_455	0.0522679	-0.0315857	1.449	0.149531	0.263045	-5.56217	NO
AK057443_1940	-0.0157143	0.452964	-0.398303	0.691003	0.789256	-6.51379	NO
AK057448_1409	-0.107024	0.355071	-2.72316	0.00727361	0.0272227	-3.02092	NO
AK057449_2330	-0.0163452	0.307407	-0.487067	0.626959	0.738727	-6.475	NO
AK057458_1973	-0.164798	-0.187379	-3.64534	0.000373285	0.00265214	-0.318035	NO
AK057486_1465	-0.0251488	0.0791786	-0.716661	0.474755	0.610002	-6.33878	NO
AK057525_617	-0.0146548	-0.00436429	-0.900546	0.369347	0.510626	-6.1925	NO
AK057533_1797	-0.0363036	0.0860571	-0.755635	0.451114	0.589157	-6.31053	NO
AK057572_2288	-0.0504048	0.124329	-1.69598	0.0920705	0.183881	-5.18498	NO
AK057599_1086	-0.0872143	0.02835	-2.4215	0.0167125	0.0514783	-3.75321	NO
AK057719_1475	0.00372619	0.230164	0.094502	0.924843	0.954214	-6.58774	NO
AK057720_1362	-0.267268	-0.0425571	-4.89666	2.60651e-06	4.65234e-05	4.3449	NO
AK057721_1967	-0.00273214	0.129771	-0.0854456	0.932027	0.958449	-6.58854	NO
AK057722_1639	-0.0158274	0.124879	-0.501802	0.616581	0.730647	-6.46781	NO
AK057725_1916	0.0940774	-0.233107	2.5195	0.0128543	0.0421334	-3.5239	NO
AK057746_1474	-0.0369464	0.149743	-1.07182	0.285609	0.424168	-6.0267	NO
AK057759_611	0.0799107	0.203214	1.30621	0.193582	0.318003	-5.754	NO
AK057771_718	-0.089256	0.103714	-2.9577	0.00362901	0.0159639	-2.39837	NO
AK057787_1318	0.0729464	0.134893	2.11364	0.0362867	0.0920423	-4.4187	NO
AK057798_383	-0.06975	-0.134243	-1.66601	0.0979053	0.192402	-5.23379	NO
AK057819_2087	0.0383274	-0.213093	1.00342	0.317356	0.458076	-6.09632	NO
AK057830_77	-0.00709524	0.0745643	-0.192461	0.847655	0.902384	-6.57385	NO
AK057855_1299	-0.00976786	-0.141164	-0.228752	0.819389	0.882903	-6.5663	NO
AK057858_1291	0.068994	0.0400571	1.93473	0.0550026	0.125925	-4.76647	NO
AK057861_1054	-0.00600595	-0.644943	-0.214384	0.830553	0.890268	-6.56944	NO
AK057863_657	-0.161048	0.89405	-2.4429	0.0157916	0.0492945	-3.70385	NO
AK057899_373	0.0549464	-0.147371	1.16489	0.246009	0.379718	-5.92473	NO
AK057923_2162	-0.0174167	0.0310857	-0.72454	0.469921	0.605784	-6.33319	NO
AK057927_33	-0.0290298	0.13385	-0.839284	0.402714	0.543392	-6.24489	NO
AK057935_784	0.0176429	-0.0752	0.44393	0.657766	0.763888	-6.49482	NO
AK057937_468	0.0117619	0.0555929	0.366624	0.714443	0.806842	-6.52575	NO
AK057955_1551	0.0618155	0.3895	1.66702	0.0977039	0.192056	-5.23216	NO
AK058026_955	-0.00608929	-0.126421	-0.177564	0.859318	0.91034	-6.57657	NO
AK058039_1514	0.368851	1.3894	5.11563	9.91373e-07	2.14687e-05	5.26354	NO
AK058041_1989	-0.0598452	-0.126979	-1.49289	0.137674	0.247362	-5.49933	NO
AK058065_381	-0.0106548	0.0576071	-0.338658	0.735365	0.822249	-6.53549	NO
AK058106_1557	-0.156851	-0.328914	-3.13702	0.00207361	0.0103005	-1.89187	NO
AK058128_708	-0.0667857	0.0947143	-1.56576	0.119621	0.22324	-5.39099	NO
AK058136_1443	0.232482	0.392543	4.84516	3.2589e-06	5.5389e-05	4.13298	NO
AK058169_1784	-0.0146905	0.0457929	-0.407198	0.684473	0.784151	-6.51025	NO
AK058180_233	-0.102929	-0.225971	-2.10817	0.0367642	0.0929047	-4.42974	NO
AK074080_5477	-0.103827	0.158436	-2.23832	0.0267489	0.0735508	-4.1593	NO
AK074150_3179	-0.00735714	-0.0803786	-0.138012	0.890425	0.930786	-6.58274	NO
AK074272_1137	-0.00617262	-0.256936	-0.19013	0.849477	0.903614	-6.57429	NO
AK074453_1717	0.0428333	-1.01055	1.12703	0.261624	0.397379	-5.96722	NO
AK074467_498	0.0803869	0.78175	1.15809	0.248763	0.382664	-5.93246	NO
AK074478_1188	0.0493333	-0.256364	1.11488	0.266777	0.40299	-5.98056	NO
AK074609_1498	-0.112137	-0.411871	-2.53484	0.0123285	0.0408128	-3.48726	NO
AK074626_1465	0.00411905	-0.0894929	0.114064	0.909347	0.943849	-6.58572	NO
AK074630_1344	-0.0041369	0.465643	-0.143997	0.885706	0.927629	-6.58191	NO
AK074657_1245	0.0478036	0.312057	0.690111	0.491245	0.624743	-6.35717	NO
AK074875_450	0.195429	-0.0366714	4.53437	1.21411e-05	0.000163446	2.88839	NO
AK075052_1550	-0.0911726	0.340671	-1.49518	0.137075	0.246594	-5.49599	NO
AK075122_1016	-0.33494	1.07646	-3.33595	0.00108385	0.00617346	-1.29986	NO
AK075438_1531	0.0353036	0.0483429	1.06722	0.287674	0.426265	-6.03152	NO
AK075442_268	0.0127976	-0.131321	0.358047	0.720837	0.811206	-6.52882	NO
AK075484_1836	0.0642619	-1.28737	1.53608	0.126733	0.232992	-5.43571	NO
AK090402_5041	-0.00982143	0.272464	-0.308058	0.758487	0.839427	-6.54527	NO
AK090424_4393	-0.067619	0.329143	-1.88956	0.0608457	0.135596	-4.84966	NO
AK090490_1514	-0.177101	-0.179386	-3.97593	0.00011099	0.000992445	0.809846	NO
AK090529_1871	0.295071	0.600329	4.82905	3.49367e-06	5.87395e-05	4.06701	NO
AK090532_357	0.0268333	-0.0107929	0.773976	0.440226	0.578578	-6.29672	NO
AK090546_1547	-0.105417	0.00985714	-2.94611	0.00375962	0.0164076	-2.43022	NO
AK090573_851	-0.00166667	-0.0792857	-0.0501126	0.960103	0.976078	-6.59091	NO
AK090574_2152	-0.0276131	0.27345	-0.948786	0.344334	0.486081	-6.14867	NO
AK090593_352	0.132399	-0.0865786	3.08978	0.00240863	0.0115512	-2.02783	NO
AK090603_1392	-0.0388274	0.144364	-0.730858	0.466065	0.602371	-6.32866	NO
AK090605_1573	-0.0270357	0.667243	-0.3518	0.725508	0.814705	-6.53101	NO
AK090609_2337	-0.0991726	-0.32745	-2.60295	0.0102192	0.0352062	-3.3221	NO
AK090670_1541	0.0105357	0.159179	0.267415	0.789536	0.861945	-6.55682	NO
AK090676_1686	-0.00790476	0.0162571	-0.240871	0.810001	0.876147	-6.56348	NO
AK090684_1716	-0.109952	1.33585	-1.3108	0.192031	0.316221	-5.74814	NO
AK090686_442	-0.0125298	-0.0498214	-0.475366	0.635253	0.745677	-6.48056	NO
AK090694_2264	0.07575	0.247379	0.815725	0.416017	0.556316	-6.26407	NO
AK090719_1642	0.00735119	-0.1035	0.282486	0.77798	0.85378	-6.55272	NO
AK090724_1904	-0.107179	0.186943	-3.67553	0.000335184	0.00242893	-0.218335	NO
AK090738_1920	-0.0467321	0.664193	-0.730944	0.466012	0.602371	-6.3286	NO
AK090739_1438	0.200161	-1.70417	2.67532	0.00833882	0.0301627	-3.14226	NO
AK090752_1448	0.254167	-1.67371	3.8122	0.000204279	0.00162031	0.241326	NO
AK090762_1248	0.0115952	-0.00318571	0.207539	0.835885	0.89397	-6.57087	NO
AK090765_1885	0.0643333	0.274814	1.08764	0.278587	0.416057	-6.00995	NO
AK090766_2105	-0.00658929	-0.263757	-0.199402	0.842232	0.898604	-6.5725	NO
AK090797_1945	0.123018	0.0983286	3.30722	0.00119242	0.00665363	-1.38726	NO
AK090811_931	-0.149506	0.136814	-3.42134	0.000813156	0.0049303	-1.0362	NO
AK090827_2463	0.000809524	0.2452	0.0204464	0.983716	0.990164	-6.59195	NO
AK090837_1482	-0.0355	0.156271	-1.29739	0.19659	0.32186	-5.76521	NO
AK090863_1691	0.00134524	-0.0754429	0.0464211	0.96304	0.977784	-6.59109	NO
AK090870_1812	-0.05175	-0.277264	-1.73689	0.0845656	0.172731	-5.11701	NO
AK090907_1910	-0.091744	0.0840429	-2.72154	0.00730754	0.0273197	-3.02506	NO
AK090912_1762	0.0950655	-0.0122286	2.54744	0.0119112	0.0396806	-3.457	NO
AK090919_2003	0.0119405	-0.0140857	0.274258	0.784283	0.858407	-6.55499	NO
AK090921_192	0.0100119	-0.0564571	0.220592	0.825726	0.88724	-6.56811	NO
AK090949_895	-0.0390595	-0.150114	-1.18086	0.239625	0.372236	-5.9064	NO
AK090966_1172	-0.0634167	-0.191979	-1.52571	0.129296	0.236456	-5.45115	NO
AK090998_396	-0.0347381	-0.164164	-0.783797	0.434459	0.573194	-6.28919	NO
AK091031_2525	-0.0608393	0.160979	-1.53759	0.126365	0.232538	-5.43346	NO
AK091058_2184	-0.049006	-0.122636	-1.09315	0.276171	0.413557	-6.00407	NO
AK091068_2819	0.0333929	-0.0479643	0.963751	0.336801	0.478045	-6.13462	NO
AK091108_1634	0.0299048	-0.0941643	0.731378	0.465748	0.602192	-6.32829	NO
AK091143_2394	0.0869345	0.138036	1.80758	0.0727788	0.154991	-4.99589	NO
AK091159_3042	0.046375	-0.0703	1.49281	0.137696	0.247382	-5.49945	NO
AK091173_2111	0.0571905	0.125243	1.29221	0.198373	0.32379	-5.77177	NO
AK091177_1209	0.024756	-0.256164	0.748966	0.455111	0.592696	-6.31547	NO
AK091188_2203	-0.0459464	0.0843786	-1.81082	0.0722731	0.154321	-4.99023	NO
AK091192_2861	-0.169482	-0.02735	-3.59069	0.000452855	0.00309069	-0.49675	NO
AK091224_1548	-0.0421905	0.1019	-1.26948	0.206338	0.333693	-5.80022	NO
AK091326_2207	0.0334107	0.0347071	0.972598	0.332399	0.473518	-6.12621	NO
AK091337_1343	-0.0652083	0.0112143	-1.54918	0.123555	0.228813	-5.41608	NO
AK091348_1535	-0.0660298	0.488257	-1.39108	0.166366	0.284173	-5.64231	NO
AK091357_2237	-0.0575476	-0.0761714	-1.63527	0.104196	0.201549	-5.28299	NO
AK091365_1027	-0.023244	0.434571	-0.404889	0.686165	0.785605	-6.51118	NO
AK091380_2550	0.092375	0.00512143	2.63499	0.00934397	0.0328996	-3.24302	NO
AK091409_1779	-0.203804	-0.0968	-5.057	1.28764e-06	2.64421e-05	5.01482	NO
AK091419_2496	0.01225	2.23503	0.134054	0.893549	0.932832	-6.58327	NO
AK091442_2239	-0.118036	0.644036	-3.32067	0.00114041	0.00642095	-1.34644	NO
AK091483_1759	-0.0384107	0.105293	-1.65164	0.100807	0.196346	-5.2569	NO
AK091521_2216	0.0097619	0.142036	0.246597	0.805574	0.873158	-6.5621	NO
AK091524_3871	0.0465119	-0.360414	1.20549	0.230011	0.361126	-5.87764	NO
AK091528_2909	0.0206726	0.0500286	0.613711	0.540384	0.667947	-6.40626	NO
AK091534_1770	-0.0509107	0.119757	-1.4622	0.145887	0.258211	-5.54347	NO
AK091566_562	-0.0146905	0.465329	-0.277532	0.781773	0.856759	-6.5541	NO
AK091649_2398	0.00121429	0.388764	0.0262199	0.979119	0.987478	-6.59181	NO
AK091668_1936	0.128304	0.224679	4.93952	2.16177e-06	3.99954e-05	4.52249	NO
AK091677_1873	-0.0904702	0.279307	-2.45437	0.015317	0.0481706	-3.67723	NO
AK091686_360	-0.199125	0.0303643	-4.03633	8.82188e-05	0.000821355	1.02441	NO
AK091688_966	0.0557321	0.351707	1.41087	0.160461	0.276692	-5.61529	NO
AK091693_659	0.0827798	-0.507457	3.64551	0.000373053	0.00265213	-0.317462	NO
AK091697_1614	0.0385298	0.351029	1.33324	0.184578	0.306728	-5.71917	NO
AK091698_2404	-0.145464	0.998221	-2.47903	0.0143388	0.0457452	-3.61959	NO
AK091704_2352	-0.0544107	-0.0331643	-2.00864	0.0464625	0.110915	-4.62631	NO
AK091723_5	-0.0750714	0.178636	-2.18207	0.0307414	0.081296	-4.27805	NO
AK091744_2359	0.173286	0.573721	2.77259	0.00630424	0.0244588	-2.89354	NO
AK091747_1998	0.125387	0.741321	1.42294	0.156935	0.272264	-5.59862	NO
AK091765_2075	-0.0480417	0.106871	-0.796119	0.427286	0.566647	-6.27961	NO
AK091771_2283	-0.050369	-0.283757	-1.34577	0.180513	0.301693	-5.7028	NO
AK091779_2185	0.0407798	-0.276907	1.41253	0.159972	0.276015	-5.61301	NO
AK091810_2019	-0.17975	0.0161143	-3.61635	0.000413687	0.00288666	-0.41312	NO
AK091817_1650	0.0256071	-0.0174571	0.784041	0.434316	0.573194	-6.289	NO
AK091824_1199	0.00186905	-0.0100214	0.0454807	0.963788	0.978227	-6.59113	NO
AK091836_2014	0.12322	0.327129	3.02564	0.00294397	0.0135411	-2.20955	NO
AK091840_1796	-0.112405	0.527914	-2.64836	0.0089991	0.0319589	-3.20976	NO
AK091883_1947	-0.122619	-0.09325	-3.52572	0.00056823	0.00371203	-0.706263	NO
AK091904_2343	-0.0270417	-0.383957	-0.477196	0.633953	0.744644	-6.4797	NO
AK091913_3026	0.027494	0.1358	0.658236	0.511447	0.642945	-6.37835	NO
AK091954_1777	-0.00882143	0.196493	-0.221043	0.825375	0.887078	-6.56801	NO
AK091970_1876	0.0912917	-0.0411	2.77632	0.00623612	0.0242558	-2.88385	NO
AK091973_1721	-0.0682798	0.712979	-1.78324	0.0766741	0.161009	-5.03812	NO
AK091978_1794	-0.0100417	0.0247786	-0.231366	0.817362	0.881625	-6.5657	NO
AK091983_1226	0.0930595	0.133121	2.37728	0.0187672	0.0560824	-3.85393	NO
AK091990_1365	-0.0431786	0.0932357	-1.52233	0.130141	0.237439	-5.45616	NO
AK092048_2070	0.161821	-0.138407	3.77346	0.000235367	0.00181806	0.109655	NO
AK092053_2134	0.010744	0.201964	0.254443	0.79952	0.869096	-6.56016	NO
AK092094_2898	-0.10903	0.391671	-2.25558	0.0256184	0.0712459	-4.1223	NO
AK092105_635	0.0142202	0.513479	0.38037	0.704237	0.799044	-6.52068	NO
AK092134_601	-0.0554702	0.508914	-1.33801	0.183021	0.304949	-5.71295	NO
AK092145_2120	-0.176655	-0.12985	-5.17198	7.69764e-07	1.74344e-05	5.50436	NO
AK092157_1928	-0.149958	0.0610071	-4.16123	5.44573e-05	0.000556014	1.47612	NO
AK092185_1903	-0.040881	0.205936	-0.665922	0.506536	0.638493	-6.37333	NO
AK092189_1822	0.0457976	-0.0273786	1.22082	0.224169	0.354393	-5.85945	NO
AK092192_1473	0.158839	0.15425	2.37773	0.0187453	0.0560597	-3.85292	NO
AK092199_1443	-0.129375	-0.0488929	-2.65409	0.00885489	0.0315294	-3.19546	NO
AK092202_2637	-0.16128	1.67564	-1.94027	0.0543188	0.124689	-4.75612	NO
AK092217_1650	-0.0822083	-0.0968786	-1.5001	0.135798	0.245062	-5.48883	NO
AK092218_1815	-0.0784048	-0.1044	-1.48887	0.13873	0.248639	-5.50517	NO
AK092251_2059	-0.00194643	0.109279	-0.036281	0.971109	0.9828	-6.5915	NO
AK092264_2817	-0.0574881	0.0230429	-1.18754	0.236987	0.369559	-5.89865	NO
AK092320_2609	-0.0127798	0.000885714	-0.337325	0.736368	0.823014	-6.53594	NO
AK092375_2783	-0.0108929	0.127643	-0.318319	0.750708	0.833411	-6.54209	NO
AK092393_1008	-0.0738155	0.0150857	-1.90101	0.0593173	0.133052	-4.82875	NO
AK092410_1749	0.112869	-0.0431357	3.14871	0.00199768	0.0100131	-1.85797	NO
AK092421_904	-0.0697202	0.0768643	-2.60612	0.0101292	0.0349798	-3.3143	NO
AK092445_1707	0.0945833	0.289036	1.74455	0.0832166	0.170671	-5.1041	NO
AK092450_1583	0.470268	0.0303929	6.25371	4.38705e-09	2.50447e-07	10.4483	NO
AK092456_1609	-0.12	0.440107	-2.29604	0.0231305	0.0658573	-4.03453	NO
AK092468_1127	-0.0154226	-0.19645	-0.433559	0.665264	0.769306	-6.49931	NO
AK092521_859	-0.303417	-0.299836	-5.98907	1.6342e-08	7.28697e-07	9.18635	NO
AK092541_1531	-0.0661429	0.419207	-1.51681	0.131528	0.239154	-5.46432	NO
AK092544_2638	-0.031375	-0.0608429	-1.1189	0.265061	0.401277	-5.97615	NO
AK092566_1206	-0.0387381	-0.0537786	-0.903768	0.367642	0.508818	-6.18964	NO
AK092571_2084	-0.0111726	0.211529	-0.301999	0.763092	0.842918	-6.54709	NO
AK092578_2153	0.219863	-0.216671	5.72814	5.79463e-08	2.11527e-06	7.97383	NO
AK092588_2664	0.0308988	0.478771	0.776934	0.438484	0.577112	-6.29446	NO
AK092592_1016	-0.0304881	-0.159579	-1.4278	0.155534	0.270362	-5.59187	NO
AK092594_2942	0.127571	-0.00427857	3.26884	0.00135339	0.0073907	-1.50305	NO
AK092608_1674	-0.14881	0.557143	-2.54296	0.012058	0.0400497	-3.46777	NO
AK092648_1229	-0.0914583	0.246179	-2.42345	0.0166266	0.0512893	-3.74873	NO
AK092659_1675	-0.0426488	-0.113964	-0.932238	0.352789	0.49432	-6.16396	NO
AK092662_1429	0.00427976	0.0258357	0.151718	0.879624	0.923443	-6.58078	NO
AK092698_719	0.0502024	0.492621	1.6175	0.10798	0.207094	-5.31103	NO
AK092769_1094	-0.0589821	-0.219729	-1.34479	0.180827	0.302131	-5.70408	NO
AK092791_2232	0.0353333	-0.149121	1.10619	0.270506	0.407483	-5.99001	NO
AK092801_2121	-0.0062381	0.00875714	-0.179293	0.857962	0.909447	-6.57627	NO
AK092802_1626	-0.00589881	0.0296929	-0.131413	0.895634	0.934246	-6.58362	NO
AK092822_642	-0.0427321	-0.1153	-1.2745	0.204557	0.331512	-5.79397	NO
AK092846_1529	0.0535179	0.0575929	1.47741	0.141771	0.252654	-5.52171	NO
AK092875_788	-0.10481	0.2434	-2.47042	0.014674	0.046576	-3.63979	NO
AK092888_2567	-0.0471845	0.0877071	-1.26568	0.207692	0.335223	-5.80492	NO
AK092895_2103	-0.046869	0.0736286	-1.43	0.154904	0.269531	-5.58881	NO
AK092945_2450	0.0143333	0.634636	0.263662	0.792421	0.864029	-6.5578	NO
AK092957_1142	-0.137571	-0.137793	-2.86567	0.00479119	0.0197885	-2.6481	NO
AK092964_1779	0.149	-0.0327429	4.51416	1.31985e-05	0.00017573	2.80957	NO
AK092991_1309	-0.0680714	0.205979	-1.49443	0.137272	0.246871	-5.49709	NO
AK093002_1878	0.0424821	0.0508643	1.07547	0.283979	0.422338	-6.02286	NO
AK093026_1067	-0.114899	0.147614	-3.06218	0.00262693	0.0123664	-2.10645	NO
AK093055_1527	-0.0474583	-0.0297071	-1.42959	0.155022	0.269615	-5.58939	NO
AK093071_164	-0.0430119	0.203264	-1.3909	0.166421	0.284203	-5.64256	NO
AK093082_1043	-0.100315	0.165221	-2.60276	0.0102245	0.0352192	-3.32256	NO
AK093105_1628	-0.07425	0.0967714	-2.03232	0.0439764	0.10638	-4.58035	NO
AK093148_1183	-0.0136548	0.248307	-0.323153	0.747052	0.830804	-6.54056	NO
AK093165_1364	0.0640893	0.208436	1.4962	0.13681	0.246251	-5.49451	NO
AK093193_738	-0.000791667	7.14286e-06	-0.0183573	0.985379	0.991189	-6.59199	NO
AK093202_814	-0.0732917	0.924936	-1.21327	0.227032	0.357644	-5.86844	NO
AK093203_533	-0.095881	0.0940429	-2.58544	0.0107278	0.0365865	-3.36493	NO
AK093220_520	0.0798155	0.0609429	2.20021	0.0294011	0.0786646	-4.24007	NO
AK093222_1276	-0.130274	0.0231929	-3.97265	0.000112374	0.00100133	0.798271	NO
AK093245_1852	-0.00882143	-0.192543	-0.239912	0.810743	0.876732	-6.56371	NO
AK093256_1886	-0.153024	0.0278286	-3.1338	0.002095	0.0103799	-1.9012	NO
AK093262_1661	-0.0568274	0.305207	-1.67587	0.0959534	0.189586	-5.21782	NO
AK093278_301	-0.0816131	0.443657	-1.65594	0.0999327	0.195089	-5.25001	NO
AK093290_2151	0.014244	0.464779	0.397639	0.691491	0.789322	-6.51405	NO
AK093301_1906	-0.106667	0.162464	-2.00768	0.0465655	0.111115	-4.62816	NO
AK093333_1480	-0.191506	0.882936	-3.03156	0.00289028	0.013339	-2.19291	NO
AK093354_2194	-0.0411488	0.584079	-0.978386	0.32954	0.470736	-6.12067	NO
AK093356_426	0.0106905	-0.0508357	0.328386	0.743101	0.827793	-6.53888	NO
AK093363_1790	0.0569821	0.444779	1.35998	0.17598	0.295965	-5.68403	NO
AK093370_497	-0.13897	0.130493	-3.29017	0.0012616	0.0069771	-1.43885	NO
AK093406_2373	0.100488	-0.223386	2.38602	0.0183441	0.0552266	-3.83416	NO
AK093415_1859	0.108589	0.0814214	3.65084	0.000366045	0.00261117	-0.299905	NO
AK093416_1504	-0.0271131	0.356964	-0.729543	0.466866	0.603061	-6.32961	NO
AK093429_1318	-0.0861548	0.153771	-1.979	0.0497412	0.116615	-4.68311	NO
AK093454_1426	0.036125	0.132907	1.29448	0.197591	0.322948	-5.7689	NO
AK093502_1768	-0.0469107	0.176407	-1.05575	0.292866	0.432027	-6.04346	NO
AK093504_336	-0.162381	0.320214	-4.3132	2.98677e-05	0.000339907	2.04015	NO
AK093508_1330	0.00430952	0.360979	0.106157	0.915607	0.948125	-6.58658	NO
AK093512_2193	0.02275	0.255507	0.928216	0.354863	0.496368	-6.16764	NO
AK093512_753	-0.0311845	-0.07105	-0.731307	0.465791	0.602214	-6.32834	NO
AK093521_540	-0.0877143	1.4873	-0.798947	0.425649	0.564954	-6.27739	NO
AK093528_1042	0.180631	0.993021	3.65024	0.000366833	0.00261599	-0.301897	NO
AK093529_2151	-0.0508155	-0.415007	-1.16612	0.245512	0.379106	-5.92333	NO
AK093532_1623	-0.0709643	0.0250643	-2.30235	0.0227622	0.0649916	-4.02071	NO
AK093547_930	0.110482	0.173271	3.14367	0.0020301	0.0101347	-1.8726	NO
AK093561_1820	-0.0436369	-0.00695	-1.24724	0.214352	0.343256	-5.82756	NO
AK093659_2131	0.0683393	0.354807	1.55015	0.12332	0.228524	-5.41461	NO
AK093691_1342	0.14697	0.2172	2.86414	0.00481312	0.0198577	-2.65219	NO
AK093700_1530	-0.0506964	0.376493	-1.58974	0.114107	0.215704	-5.35424	NO
AK093701_722	-0.0859702	0.0805071	-2.37092	0.0190805	0.0568124	-3.86828	NO
AK093722_1871	-0.0220833	-0.166357	-0.632864	0.527836	0.656914	-6.39449	NO
AK093724_2033	0.13453	-0.0927286	3.60383	0.00043237	0.00298537	-0.453963	NO
AK093732_1788	0.0267143	-0.0712214	0.866261	0.387802	0.528245	-6.22227	NO
AK093767_2309	0.14547	0.0143357	2.61128	0.00998468	0.0346002	-3.30162	NO
AK093797_2211	0.0285298	-0.87265	0.570342	0.569343	0.692191	-6.43157	NO
AK093839_1775	-0.114833	-0.163186	-1.66318	0.0984718	0.193171	-5.23836	NO
AK093856_1134	-0.122601	-0.179436	-2.8234	0.00543171	0.0218387	-2.76048	NO
AK093863_2276	0.102137	-0.138807	2.59666	0.0103992	0.035693	-3.33751	NO
AK093871_1425	0.00893452	0.678486	0.278643	0.780922	0.855949	-6.55379	NO
AK093898_1419	-0.0354821	-0.145129	-1.26491	0.207965	0.335547	-5.80587	NO
AK093901_1669	0.255917	0.4093	5.36744	3.15803e-07	8.6392e-06	6.35354	NO
AK093903_2182	0.197714	-1.05084	2.2326	0.0271332	0.0742265	-4.1715	NO
AK093949_1905	-0.0247798	0.5529	-0.534175	0.594052	0.71238	-6.45127	NO
AK093957_1940	0.076744	-0.216757	1.15301	0.250836	0.384539	-5.93821	NO
AK093972_1981	-0.0267619	0.11105	-0.674925	0.500816	0.633418	-6.36738	NO
AK093982_2093	0.255738	-0.187129	3.89406	0.000150916	0.00126316	0.523188	NO
AK093987_2134	-0.0216667	-0.0671071	-0.379986	0.704521	0.799288	-6.52083	NO
AK094001_1717	-0.0469048	0.197429	-1.84599	0.0669664	0.145588	-4.92815	NO
AK094044_2074	-0.0792798	-0.288586	-2.45645	0.0152321	0.0479575	-3.67238	NO
AK094115_842	-0.0300417	0.0796	-0.878093	0.38137	0.52217	-6.21212	NO
AK094134_1390	0.0757083	0.0416929	2.46109	0.0150447	0.0475026	-3.66157	NO
AK094154_2881	-0.0318214	-0.0609143	-1.2838	0.201294	0.327745	-5.78235	NO
AK094155_1823	0.0392679	-0.545457	0.758491	0.449408	0.587495	-6.3084	NO
AK094156_2899	0.14903	1.92286	2.09089	0.0383114	0.0957328	-4.46452	NO
AK094167_1806	0.154988	0.0631357	4.49584	1.42333e-05	0.000187023	2.73834	NO
AK094176_1247	0.0980893	-0.0143786	2.10136	0.0373678	0.0940276	-4.44349	NO
AK094187_2404	-0.0757619	-0.1011	-1.68597	0.0939878	0.186645	-5.20138	NO
AK094188_1990	-0.0508274	0.153879	-1.55318	0.122596	0.22764	-5.41005	NO
AK094194_2636	-0.0531488	0.172021	-1.21487	0.226423	0.357074	-5.86653	NO
AK094229_2457	0.0357143	-0.133786	0.60405	0.54677	0.672916	-6.41205	NO
AK094244_2105	0.197173	0.0992857	4.33173	2.773e-05	0.000318888	2.11	NO
AK094250_1880	0.0537024	-0.537707	1.00426	0.316956	0.457699	-6.0955	NO
AK094289_2633	-0.000779762	0.0312643	-0.021845	0.982602	0.989692	-6.59192	NO
AK094292_1717	-0.0919226	-0.0900643	-2.88672	0.00449886	0.0188393	-2.59162	NO
AK094323_1188	-0.0726726	0.120557	-1.65042	0.101057	0.196733	-5.25886	NO
AK094325_1950	-0.0519821	-0.0522071	-1.36981	0.172899	0.292213	-5.67095	NO
AK094329_2086	-0.048619	0.205614	-1.46968	0.143851	0.255512	-5.53279	NO
AK094331_1369	0.18628	0.142	2.84738	0.00505938	0.0207031	-2.69691	NO
AK094336_1662	0.0430774	0.414471	1.09026	0.277439	0.4147	-6.00716	NO
AK094342_1845	-0.146685	0.133793	-3.8057	0.000209206	0.00165425	0.219168	NO
AK094343_1598	0.0108452	-0.158386	0.462916	0.64413	0.752722	-6.48632	NO
AK094369_967	-0.0247679	0.310586	-0.568763	0.570411	0.693124	-6.43246	NO
AK094372_308	0.0420179	0.107979	1.03893	0.300595	0.440424	-6.06074	NO
AK094373_2076	0.0110536	0.25165	0.348338	0.7281	0.816362	-6.53221	NO
AK094394_1782	0.06125	-0.00135714	2.05488	0.0417154	0.102178	-4.53611	NO
AK094398_1753	-0.044381	0.0357643	-1.29515	0.197361	0.322687	-5.76806	NO
AK094405_2689	0.126131	0.139107	3.45801	0.000717603	0.00446143	-0.921253	NO
AK094413_1607	-0.0656845	-0.558607	-1.70306	0.0907348	0.182039	-5.17333	NO
AK094441_2332	-0.0347917	0.0207857	-0.8995	0.369902	0.511148	-6.19342	NO
AK094445_2279	-0.131869	0.08095	-3.02924	0.00291122	0.0134221	-2.19944	NO
AK094447_1640	0.133232	0.0929214	3.70981	0.00029639	0.00219237	-0.104322	NO
AK094462_1723	0.0325536	0.0629071	0.934232	0.351763	0.493423	-6.16213	NO
AK094472_883	-0.0963929	-0.0356571	-2.35739	0.0197624	0.0583448	-3.89869	NO
AK094480_1237	-0.0904345	0.130079	-2.51691	0.0129451	0.0423489	-3.53007	NO
AK094509_117	0.00607738	0.57045	0.217954	0.827777	0.888718	-6.56868	NO
AK094516_1310	-0.00510714	-0.356707	-0.173698	0.862349	0.912391	-6.57724	NO
AK094525_1781	0.0110298	-0.0111857	0.548458	0.584235	0.704461	-6.44364	NO
AK094540_1916	0.03775	0.178114	0.910142	0.364283	0.505567	-6.18396	NO
AK094546_1833	-0.00578571	-0.176329	-0.163663	0.870228	0.917149	-6.57892	NO
AK094554_2978	-0.0433036	0.123429	-0.854755	0.39412	0.534638	-6.232	NO
AK094576_915	-0.105185	0.382193	-2.64408	0.00910835	0.0322612	-3.22044	NO
AK094582_1985	-0.063625	0.0740214	-2.28124	0.0240148	0.0677235	-4.0668	NO
AK094603_2331	0.0119226	-0.612079	0.359389	0.719835	0.810633	-6.52835	NO
AK094609_2360	0.0193214	-0.186407	0.481545	0.630867	0.742155	-6.47764	NO
AK094622_1591	-0.0114405	0.521171	-0.306227	0.759878	0.840434	-6.54582	NO
AK094629_1939	-0.1265	-0.236971	-3.20965	0.0016418	0.00859484	-1.67936	NO
AK094644_851	-0.00829762	0.0482357	-0.200263	0.84156	0.898179	-6.57233	NO
AK094651_583	-0.110827	0.0535929	-3.17078	0.00186125	0.00949967	-1.79362	NO
AK094674_1797	-0.01375	-0.378964	-0.477507	0.633732	0.744575	-6.47955	NO
AK094684_576	-0.0196071	0.10245	-0.5009	0.617213	0.731188	-6.46826	NO
AK094685_2728	0.00439881	0.169121	0.138693	0.889889	0.930613	-6.58265	NO
AK094700_1919	-0.0257798	0.10955	-0.66212	0.508962	0.64059	-6.37582	NO
AK094707_1553	0.043619	0.171957	1.2624	0.208865	0.336622	-5.80897	NO
AK094711_901	0.230125	0.0133786	5.3085	4.14011e-07	1.0679e-05	6.09529	NO
AK094719_2365	0.0208274	0.114693	0.593389	0.55386	0.678886	-6.41835	NO
AK094722_2311	8.33333e-05	0.0807643	0.00375663	0.997008	0.997918	-6.59215	NO
AK094727_1389	-0.0429583	0.227136	-1.40314	0.162747	0.279545	-5.62589	NO
AK094744_1888	-0.0430714	-0.162414	-1.46322	0.145608	0.257796	-5.54201	NO
AK094772_1090	-0.353399	1.28376	-2.40193	0.0175958	0.0535265	-3.798	NO
AK094796_2794	0.0382143	-0.115286	1.06619	0.288141	0.426595	-6.0326	NO
AK094804_1136	-0.0598214	0.227964	-1.4318	0.154388	0.268979	-5.5863	NO
AK094813_3379	-0.0464345	-0.01845	-1.09054	0.277316	0.414609	-6.00686	NO
AK094852_2001	0.0500714	0.00800714	1.26582	0.20764	0.335207	-5.80474	NO
AK094860_1216	0.0015119	-0.232021	0.0388299	0.96908	0.981609	-6.59141	NO
AK094875_693	-0.0446369	0.111879	-1.42683	0.155814	0.270768	-5.59323	NO
AK094892_1551	-0.305357	0.87525	-4.41844	1.95356e-05	0.000240504	2.43978	NO
AK094915_1600	0.0826905	-0.221064	2.02613	0.0446158	0.107554	-4.59243	NO
AK094921_1898	-0.0458869	0.18495	-1.12634	0.261913	0.397739	-5.96798	NO
AK094924_3037	0.0345238	0.205	1.14445	0.254355	0.388622	-5.94784	NO
AK094929_2535	-0.0434464	0.2502	-1.50179	0.135363	0.244449	-5.48637	NO
AK094938_2533	-0.083131	0.363764	-1.53907	0.126003	0.232141	-5.43125	NO
AK094973_2596	-0.048869	-0.109214	-1.74646	0.0828835	0.170204	-5.10088	NO
AK094981_2212	-0.0972798	0.424221	-2.60005	0.0103017	0.0354218	-3.3292	NO
AK094991_710	-0.0135536	0.275671	-0.461439	0.645186	0.75365	-6.487	NO
AK094995_1960	-0.0670417	0.4604	-1.3263	0.18686	0.309516	-5.72819	NO
AK095009_1883	-0.0655476	0.421886	-1.65116	0.100906	0.196473	-5.25768	NO
AK095013_3474	-0.137071	0.288329	-3.57629	0.000476337	0.00321475	-0.543454	NO
AK095020_1411	-0.0464583	-0.0085	-1.67724	0.0956846	0.189217	-5.2156	NO
AK095032_2024	-0.142601	-0.133257	-3.58689	0.000458939	0.00311921	-0.509081	NO
AK095096_3312	-0.0800774	-0.232779	-2.38102	0.0185855	0.0557315	-3.8455	NO
AK095097_2101	-0.0320179	-0.170264	-0.566275	0.572097	0.694656	-6.43385	NO
AK095100_2708	-0.00584524	0.137243	-0.177659	0.859243	0.91034	-6.57655	NO
AK095102_2706	-0.0243214	0.0836929	-0.779725	0.436845	0.575448	-6.29233	NO
AK095105_1296	-0.070119	0.466429	-1.91712	0.0572215	0.129616	-4.79912	NO
AK095129_2385	-0.0603036	-0.0380929	-0.864404	0.388817	0.529221	-6.22385	NO
AK095144_2057	0.026244	-0.0391286	0.486704	0.627215	0.738877	-6.47518	NO
AK095145_2701	0.0930655	-0.742393	4.07893	7.4921e-05	0.000720555	1.17726	NO
AK095149_659	-0.0585952	-0.0424429	-1.49032	0.138347	0.248183	-5.50306	NO
AK095163_1163	-0.06425	0.555914	-1.53614	0.126719	0.232991	-5.43563	NO
AK095172_1892	-0.0490893	0.697993	-1.34267	0.18151	0.303052	-5.70686	NO
AK095185_1498	-0.0575476	0.346757	-1.55076	0.123176	0.228312	-5.4137	NO
AK095210_1898	-0.0584643	0.991421	-0.815025	0.416416	0.556688	-6.26463	NO
AK095213_1346	0.0183512	0.145457	0.41066	0.681938	0.782471	-6.50885	NO
AK095243_1047	0.0368631	0.128993	1.08751	0.278647	0.416073	-6.0101	NO
AK095250_1564	-0.0349345	0.1702	-0.929303	0.354302	0.495837	-6.16665	NO
AK095282_2036	-0.0128274	0.348464	-0.358574	0.720444	0.811001	-6.52864	NO
AK095300_2212	-0.280607	-1.09897	-3.78181	0.000228314	0.00177429	0.137923	NO
AK095308_2340	0.189083	-0.06655	3.97823	0.000110026	0.000985744	0.817987	NO
AK095317_2557	-0.0423214	0.0433214	-1.05009	0.295453	0.434771	-6.04931	NO
AK095331_1538	-0.00739286	-0.4924	-0.203844	0.838766	0.896068	-6.57162	NO
AK095358_2871	0.192524	0.551121	3.14072	0.00204926	0.0101971	-1.88114	NO
AK095367_3309	0.123488	-0.898229	2.44279	0.0157961	0.0492959	-3.70409	NO
AK095381_1497	0.039375	-0.0706071	0.957558	0.339906	0.481512	-6.14046	NO
AK095409_2484	-0.116583	-0.0379857	-2.61924	0.00976521	0.0340187	-3.28199	NO
AK095436_2657	0.0584286	0.64395	1.08665	0.279023	0.416554	-6.01101	NO
AK095485_2291	-0.00555952	-0.0669071	-0.245537	0.806394	0.873573	-6.56236	NO
AK095488_997	-0.0536131	-0.0630071	-1.58051	0.116205	0.218575	-5.36845	NO
AK095500_1240	0.0308929	0.16225	1.06657	0.287969	0.426482	-6.03221	NO
AK095503_2435	-0.141208	0.382186	-2.00098	0.047292	0.112348	-4.64107	NO
AK095510_1818	-0.0144524	0.374579	-0.416445	0.67771	0.779195	-6.50649	NO
AK095511_2759	0.0815774	0.12575	2.11761	0.0359428	0.09133	-4.41065	NO
AK095534_1905	0.0248452	-0.09545	0.835114	0.40505	0.545801	-6.24833	NO
AK095548_1870	0.0536726	0.175579	1.95735	0.0522587	0.121209	-4.7241	NO
AK095549_1433	0.0803452	0.0534929	2.22233	0.0278352	0.0756438	-4.19335	NO
AK095554_1743	0.137905	0.0624571	3.3551	0.00101665	0.00587349	-1.2412	NO
AK095564_1798	-0.180964	0.0235286	-4.63211	8.07816e-06	0.000117027	3.27333	NO
AK095570_2931	0.063506	-0.0603429	1.52584	0.129263	0.236418	-5.45095	NO
AK095571_1504	-0.059869	-0.328886	-1.0166	0.311067	0.451162	-6.08326	NO
AK095583_3136	-0.0381012	-0.994593	-0.806936	0.421047	0.560837	-6.27108	NO
AK095631_1907	-0.0930952	1.10543	-0.639601	0.523458	0.653124	-6.39026	NO
AK095647_2797	-0.0212738	0.323557	-0.872066	0.384637	0.525395	-6.21731	NO
AK095699_1682	0.142881	0.145836	3.26157	0.00138611	0.00752655	-1.52488	NO
AK095707_2451	0.038	-1.45574	1.11334	0.267435	0.403834	-5.98224	NO
AK095715_3683	-0.0990595	-1.01901	-2.64564	0.00906836	0.0321552	-3.21654	NO
AK095721_2025	0.249077	0.52475	4.13533	6.02372e-05	0.000602405	1.38156	NO
AK095726_1952	-0.0499286	-0.0344929	-2.93832	0.00384976	0.0167155	-2.45155	NO
AK095727_2014	-0.0523988	-0.0349929	-1.67892	0.0953559	0.188778	-5.21286	NO
AK095738_2291	-0.172179	-0.0787	-4.33717	2.71313e-05	0.000313254	2.13053	NO
AK095753_1204	0.0278155	0.0399571	0.985651	0.325973	0.467007	-6.11366	NO
AK095787_1297	-0.191762	1.09419	-2.86378	0.0048183	0.0198719	-2.65316	NO
AK095791_2355	0.0651131	-0.212414	0.792071	0.429634	0.568734	-6.28278	NO
AK095797_1963	0.00532143	-0.0670214	0.0935779	0.925576	0.954628	-6.58782	NO
AK095831_1522	-0.135577	-0.0345071	-3.79584	0.000216899	0.00170397	0.185594	NO
AK095844_1351	-0.0133214	0.0504714	-0.472742	0.63712	0.747183	-6.48179	NO
AK095849_2584	-0.0542202	-1.3313	-0.851067	0.396158	0.536658	-6.2351	NO
AK095895_1998	-0.0217321	-0.0170214	-0.509219	0.611386	0.726303	-6.46412	NO
AK095920_1639	-0.0756845	0.476214	-1.7887	0.0757854	0.159653	-5.02869	NO
AK095945_1420	-0.120482	0.0466214	-3.40102	0.000871108	0.00520901	-1.09944	NO
AK095968_560	-0.0042381	0.0299929	-0.0662028	0.947309	0.968093	-6.58999	NO
AK095986_2202	0.0640357	-0.0659714	1.78392	0.0765619	0.160844	-5.03693	NO
AK096006_2464	-0.0446548	0.290814	-1.57237	0.118081	0.22113	-5.38091	NO
AK096013_1258	-0.161476	-0.01085	-3.74042	0.00026538	0.00200615	-0.00178919	NO
AK096040_1806	0.10044	0.279407	2.02629	0.0445989	0.107542	-4.59211	NO
AK096059_1333	0.0358988	0.225629	1.11465	0.266874	0.403067	-5.98081	NO
AK096104_2279	0.314774	0.42015	4.72627	5.42632e-06	8.49116e-05	3.64981	NO
AK096129_2199	-0.0343631	0.640114	-0.857922	0.392374	0.533024	-6.22934	NO
AK096134_2129	-0.0516012	0.124093	-0.923643	0.357232	0.498781	-6.1718	NO
AK096136_1490	-0.0793631	0.0680071	-2.05844	0.0413677	0.101541	-4.52908	NO
AK096143_1577	-0.0289643	0.0345857	-0.856128	0.393363	0.53402	-6.23085	NO
AK096159_882	0.041744	-0.0809714	0.894962	0.372315	0.513497	-6.19742	NO
AK096192_2188	-0.006125	-0.686121	-0.143373	0.886198	0.928001	-6.58199	NO
AK096194_1548	0.066131	0.135393	1.99276	0.0481958	0.113908	-4.65685	NO
AK096226_397	0.0212083	-0.0186143	0.719149	0.473225	0.608478	-6.33702	NO
AK096229_1892	-0.094244	0.0750071	-4.13029	6.14287e-05	0.000611423	1.36321	NO
AK096237_1296	0.0613333	0.246979	1.91423	0.0575936	0.130193	-4.80446	NO
AK096254_1827	-0.125667	0.00499286	-2.54512	0.011987	0.039877	-3.46258	NO
AK096256_1671	-0.137018	0.0570571	-3.25262	0.00142734	0.00771585	-1.55165	NO
AK096262_1994	-0.0898214	-0.186964	-2.47258	0.0145894	0.046352	-3.63474	NO
AK096317_1692	-0.0481012	0.332836	-1.12074	0.264284	0.400336	-5.97415	NO
AK096387_2435	-0.123536	0.310236	-2.317	0.021927	0.0631333	-3.98849	NO
AK096402_2535	-0.115387	-0.583036	-2.73266	0.00707759	0.0266033	-2.99662	NO
AK096415_2623	0.196655	-1.10183	3.30266	0.0012106	0.00673547	-1.40111	NO
AK096426_745	-0.0574702	0.0117143	-1.32153	0.188439	0.311504	-5.73434	NO
AK096469_2376	0.00441071	0.152736	0.145509	0.884514	0.926802	-6.58169	NO
AK096481_2226	-0.0165119	-0.0658714	-0.477668	0.633617	0.744554	-6.47948	NO
AK096498_2262	-0.00889286	0.166021	-0.281902	0.778427	0.854143	-6.55289	NO
AK096499_2309	-0.00897619	0.00968571	-0.22958	0.818747	0.882459	-6.56611	NO
AK096500_1598	-0.0880179	-0.19365	-1.98954	0.048553	0.114564	-4.663	NO
AK096522_1825	-0.106619	-0.0024	-2.47764	0.0143926	0.0458912	-3.62286	NO
AK096545_3503	-0.0121548	0.421207	-0.397294	0.691745	0.78935	-6.51419	NO
AK096566_785	-0.0408512	-0.05685	-1.33926	0.182617	0.304415	-5.71133	NO
AK096567_2015	-0.0116429	0.161657	-0.271741	0.786214	0.859596	-6.55567	NO
AK096576_1520	0.0300952	0.307629	0.546944	0.585272	0.70534	-6.44446	NO
AK096580_2404	-0.032131	0.170614	-1.02991	0.304793	0.445056	-6.06989	NO
AK096606_2096	-0.0712083	0.0749714	-1.83699	0.0682932	0.147817	-4.94415	NO
AK096621_2329	0.145696	0.1654	3.67981	0.000330093	0.00240005	-0.204156	NO
AK096633_1789	-0.0202619	-0.0378714	-0.805743	0.421732	0.56148	-6.27203	NO
AK096649_2344	-0.0543214	-0.773736	-1.27192	0.205471	0.332628	-5.79718	NO
AK096660_635	0.117089	-0.0749786	2.15573	0.0327818	0.0851998	-4.33267	NO
AK096715_1248	-0.122065	0.116386	-2.31629	0.021967	0.0632327	-3.99006	NO
AK096721_1449	0.0594345	0.132607	2.33697	0.0208319	0.0606663	-3.94427	NO
AK096766_1785	-0.112351	0.848786	-2.22492	0.0276569	0.0752746	-4.18785	NO
AK096780_3456	-0.0627917	0.0487	-2.01211	0.0460911	0.11028	-4.61961	NO
AK096784_1832	-0.181435	0.176086	-4.64171	7.75898e-06	0.000113114	3.31145	NO
AK096849_2108	-0.0548393	-0.0628857	-1.0617	0.290165	0.428907	-6.03728	NO
AK096857_1337	0.0529702	0.0511929	1.78273	0.0767577	0.161111	-5.039	NO
AK096908_762	-0.0061369	-0.0988071	-0.150076	0.880917	0.924337	-6.58102	NO
AK096921_2260	0.0188631	-0.643343	0.466111	0.641847	0.75093	-6.48486	NO
AK096925_2222	-0.0590893	0.727636	-1.36459	0.17453	0.294277	-5.67791	NO
AK096932_1853	-0.0622083	0.252907	-2.27943	0.0241253	0.0679758	-4.07075	NO
AK096940_2738	-0.0828333	-0.00348571	-2.31441	0.0220728	0.0634739	-3.99421	NO
AK096974_1333	0.0770536	0.125821	1.42139	0.157385	0.272839	-5.60077	NO
AK096975_1993	-0.0452857	-0.3406	-1.4031	0.162758	0.279545	-5.62594	NO
[truncated: 21,035 more rows]

## Sheet: MEGENA
node	S1	S2	S3	S4	S5	S6	frequency	scale.summary
ST7	1	1	1	1	1	1	6	S1,S2,S3,S4,S5,S6
NMU	1	1	1	1	1	1	6	S1,S2,S3,S4,S5,S6
DKK3	1	1	1	1	1	1	6	S1,S2,S3,S4,S5,S6
TFPI2	1	1	1	1	1	1	6	S1,S2,S3,S4,S5,S6
NPTX1	1	1	1	1	1	1	6	S1,S2,S3,S4,S5,S6
C9orf58	1	1	1	1	1	1	6	S1,S2,S3,S4,S5,S6
ZNF434	1	1	1	1	1	1	6	S1,S2,S3,S4,S5,S6
FABP1	1	1	1	1	1	1	6	S1,S2,S3,S4,S5,S6
SNX7	1	1	1	1	1	1	6	S1,S2,S3,S4,S5,S6
RNF113B	1	1	1	1	1	1	6	S1,S2,S3,S4,S5,S6
SGCE	1	1	1	1	1	1	6	S1,S2,S3,S4,S5,S6
RPS19	1	0	0	0	0	0	1	S1
AF115349_64	1	1	1	1	1	1	6	S1,S2,S3,S4,S5,S6
TACSTD1	1	1	1	1	1	1	6	S1,S2,S3,S4,S5,S6
ZMYM2	1	1	1	1	1	1	6	S1,S2,S3,S4,S5,S6
DCBLD2	1	1	1	1	1	1	6	S1,S2,S3,S4,S5,S6
PLEKHC1	1	0	0	0	0	0	1	S1
LY6K	1	1	1	0	0	0	3	S1,S2,S3
DTL	1	1	1	1	1	1	6	S1,S2,S3,S4,S5,S6
IGSF10	1	0	0	0	0	0	1	S1
FHAD1	1	1	1	1	1	1	6	S1,S2,S3,S4,S5,S6
UBLCP1	1	1	1	1	1	1	6	S1,S2,S3,S4,S5,S6
PIAS3	1	1	1	1	1	0	5	S1,S2,S3,S4,S5
PTPRZ1	1	1	1	1	1	1	6	S1,S2,S3,S4,S5,S6
LOC493869	1	1	1	1	1	1	6	S1,S2,S3,S4,S5,S6
C19orf20	1	1	1	1	0	1	5	S1,S2,S3,S4,S6
GLI3	1	1	0	0	0	1	3	S1,S2,S6
GBA2	1	1	1	1	1	1	6	S1,S2,S3,S4,S5,S6
TPD52L1	1	0	0	0	0	0	1	S1
C20orf75	1	1	1	1	1	1	6	S1,S2,S3,S4,S5,S6
KLK11	1	1	1	1	1	1	6	S1,S2,S3,S4,S5,S6
ANKS1B	1	1	1	1	1	1	6	S1,S2,S3,S4,S5,S6
RB1CC1	1	1	1	1	1	1	6	S1,S2,S3,S4,S5,S6
LOC154907	1	1	0	0	0	0	2	S1,S2
TDG	1	0	0	0	0	1	2	S1,S6
CD1B	1	1	1	1	1	1	6	S1,S2,S3,S4,S5,S6
TTLL10	1	1	1	1	1	1	6	S1,S2,S3,S4,S5,S6
CSN1S1	1	1	1	1	1	1	6	S1,S2,S3,S4,S5,S6
KIAA0664	1	1	1	0	0	0	3	S1,S2,S3
GPR61	1	0	0	0	0	0	1	S1
CALML6	1	1	1	1	1	1	6	S1,S2,S3,S4,S5,S6
AK097575_2059	1	1	1	1	1	1	6	S1,S2,S3,S4,S5,S6
C3orf24	1	1	1	1	1	1	6	S1,S2,S3,S4,S5,S6
PLAT	1	1	1	1	1	1	6	S1,S2,S3,S4,S5,S6
LOC375494	1	1	1	1	1	1	6	S1,S2,S3,S4,S5,S6
AMOTL2	1	1	1	1	1	1	6	S1,S2,S3,S4,S5,S6
RHOT1	1	1	1	1	0	1	5	S1,S2,S3,S4,S6
DGKG	1	1	1	1	0	1	5	S1,S2,S3,S4,S6
AK091747_1998	1	1	1	1	1	1	6	S1,S2,S3,S4,S5,S6
C16orf59	1	0	0	1	0	0	2	S1,S4
TRIOBP	1	1	1	1	1	1	6	S1,S2,S3,S4,S5,S6
CDH2	1	0	0	0	1	1	3	S1,S5,S6
CSRP2	1	1	1	1	1	1	6	S1,S2,S3,S4,S5,S6
PDE9A	1	1	1	1	1	1	6	S1,S2,S3,S4,S5,S6
UTP3	1	1	1	1	1	1	6	S1,S2,S3,S4,S5,S6
CCL25	1	1	1	1	1	1	6	S1,S2,S3,S4,S5,S6
P4HA2	1	0	0	0	0	1	2	S1,S6
ZSWIM4	1	1	1	1	1	1	6	S1,S2,S3,S4,S5,S6
DRG1	1	1	0	0	0	1	3	S1,S2,S6
PMFBP1	1	1	1	1	1	1	6	S1,S2,S3,S4,S5,S6
SPANXA1	1	1	1	1	0	1	5	S1,S2,S3,S4,S6
MGAT2	1	1	1	1	0	1	5	S1,S2,S3,S4,S6
CDC2	1	1	1	1	0	0	4	S1,S2,S3,S4
PLS3	1	0	0	0	0	0	1	S1
TINP1	1	1	1	1	1	1	6	S1,S2,S3,S4,S5,S6
SLC7A13	1	0	0	0	0	1	2	S1,S6
SNAP29	1	0	0	0	0	0	1	S1
MMP7	1	1	1	1	1	1	6	S1,S2,S3,S4,S5,S6
GPR128	1	1	0	1	1	1	5	S1,S2,S4,S5,S6
STAP2	1	1	1	0	0	0	3	S1,S2,S3
BC028670_198	1	1	1	1	1	1	6	S1,S2,S3,S4,S5,S6
LOC339123	1	0	0	0	0	1	2	S1,S6
LENG10	1	1	1	1	0	0	4	S1,S2,S3,S4
C14orf142	1	1	1	1	1	1	6	S1,S2,S3,S4,S5,S6
PBK	1	0	0	0	0	0	1	S1
MCEE	1	0	0	0	0	1	2	S1,S6
CACNG4	1	1	1	1	1	1	6	S1,S2,S3,S4,S5,S6
CALB2	1	1	0	0	0	1	3	S1,S2,S6
EIF5	1	1	1	1	1	1	6	S1,S2,S3,S4,S5,S6
NM_152568_1089	1	1	1	1	1	1	6	S1,S2,S3,S4,S5,S6
PHF20L1	1	1	0	0	0	1	3	S1,S2,S6
HGF	1	0	0	0	0	0	1	S1
SLC35A5	1	1	1	1	0	1	5	S1,S2,S3,S4,S6
FZD7	1	1	1	1	1	1	6	S1,S2,S3,S4,S5,S6
AK092202_2637	1	1	1	1	1	1	6	S1,S2,S3,S4,S5,S6
SF3B1	1	0	0	1	0	1	3	S1,S4,S6
TBC1D8	1	1	1	1	0	1	5	S1,S2,S3,S4,S6
GRM1	1	1	1	1	1	1	6	S1,S2,S3,S4,S5,S6
CLDN17	1	0	0	0	0	0	1	S1
TM4SF18	1	1	1	1	1	1	6	S1,S2,S3,S4,S5,S6
CSDA	1	1	1	1	1	1	6	S1,S2,S3,S4,S5,S6
NOL8	1	1	1	1	1	1	6	S1,S2,S3,S4,S5,S6
BC040150_530	1	0	0	0	1	1	3	S1,S5,S6
TMEM167	1	1	1	1	1	1	6	S1,S2,S3,S4,S5,S6
ATP5F1	1	1	1	1	1	1	6	S1,S2,S3,S4,S5,S6
USO1	1	1	1	1	0	0	4	S1,S2,S3,S4
RYR2	1	0	0	0	0	0	1	S1
LUM	1	1	1	1	1	1	6	S1,S2,S3,S4,S5,S6
NPY2R	1	1	1	1	0	1	5	S1,S2,S3,S4,S6
FLJ31306	1	1	0	0	0	0	2	S1,S2
HIST1H4C	1	1	1	1	1	1	6	S1,S2,S3,S4,S5,S6
SLTM	1	1	1	1	1	1	6	S1,S2,S3,S4,S5,S6
NM_175076_1639	1	0	0	0	0	0	1	S1
TAF6	1	1	1	1	1	1	6	S1,S2,S3,S4,S5,S6
BARX2	1	1	1	1	1	1	6	S1,S2,S3,S4,S5,S6
BC040597_2680	1	1	1	1	0	0	4	S1,S2,S3,S4
LOC157918	1	0	0	1	1	1	4	S1,S4,S5,S6
HSPC048	1	0	0	0	0	0	1	S1
AK025231_2159	1	1	0	0	0	0	2	S1,S2
SNRPG	1	1	0	0	0	0	2	S1,S2
NRSN2	1	0	0	0	0	0	1	S1
UTP14A	1	0	0	0	0	0	1	S1
ATR	1	1	1	1	1	1	6	S1,S2,S3,S4,S5,S6
PDPN	1	1	0	0	0	1	3	S1,S2,S6
NKX2-5	1	1	1	1	0	1	5	S1,S2,S3,S4,S6
PNRC2	1	1	1	1	1	1	6	S1,S2,S3,S4,S5,S6
ZBTB33	1	1	1	0	0	0	3	S1,S2,S3
C1orf150	1	1	1	1	1	1	6	S1,S2,S3,S4,S5,S6
KCNN2	1	1	1	1	1	1	6	S1,S2,S3,S4,S5,S6
C11orf54	1	1	1	1	0	1	5	S1,S2,S3,S4,S6
LOC339742	1	1	1	1	0	1	5	S1,S2,S3,S4,S6
KCND3	1	1	1	1	0	0	4	S1,S2,S3,S4
CD58	1	1	1	1	1	1	6	S1,S2,S3,S4,S5,S6
OSBPL11	1	1	1	1	1	1	6	S1,S2,S3,S4,S5,S6
FLJ22594	1	1	1	1	1	1	6	S1,S2,S3,S4,S5,S6
GTF2B	1	1	1	0	0	1	4	S1,S2,S3,S6
JAK2	1	1	1	1	1	1	6	S1,S2,S3,S4,S5,S6
KCNU1	1	0	0	0	0	0	1	S1
SPO11	1	1	1	1	1	1	6	S1,S2,S3,S4,S5,S6
DEGS2	1	1	1	1	1	1	6	S1,S2,S3,S4,S5,S6
NEK7	1	0	0	0	0	0	1	S1
C1S	1	1	1	1	0	0	4	S1,S2,S3,S4
RNF121	1	0	0	0	0	0	1	S1
CHP2	1	1	0	0	0	0	2	S1,S2
PTTG1IP	1	0	0	0	0	1	2	S1,S6
MUC5	1	1	1	1	1	1	6	S1,S2,S3,S4,S5,S6
GPR148	1	0	0	0	0	0	1	S1
FBXW5	1	1	1	1	0	1	5	S1,S2,S3,S4,S6
SIGLEC9	1	1	0	0	1	1	4	S1,S2,S5,S6
AQP7	1	1	1	1	1	1	6	S1,S2,S3,S4,S5,S6
EIF3H	1	1	1	1	1	1	6	S1,S2,S3,S4,S5,S6
DPM1	1	0	0	0	0	0	1	S1
PXMP3	1	1	1	1	1	1	6	S1,S2,S3,S4,S5,S6
EPHB2	1	1	0	1	1	1	5	S1,S2,S4,S5,S6
SFRS1	1	1	0	0	0	0	2	S1,S2
AF147401_405	1	0	0	0	0	0	1	S1
DMBX1	1	1	1	1	1	1	6	S1,S2,S3,S4,S5,S6
CDH10	1	1	1	1	1	1	6	S1,S2,S3,S4,S5,S6
LIFR	1	1	1	1	1	1	6	S1,S2,S3,S4,S5,S6
ZBED5	1	1	1	1	1	1	6	S1,S2,S3,S4,S5,S6
PRB1	1	0	0	0	0	0	1	S1
ATG3	1	0	0	0	0	0	1	S1
HCC-4	1	1	1	1	1	1	6	S1,S2,S3,S4,S5,S6
GJE1	1	0	0	0	0	0	1	S1
U61167_3904	1	1	1	1	0	1	5	S1,S2,S3,S4,S6
PRPF19	1	1	1	1	1	1	6	S1,S2,S3,S4,S5,S6
GRPR	1	1	0	0	0	0	2	S1,S2
TMED10	1	0	0	0	0	0	1	S1
MUC11	1	1	0	0	0	0	2	S1,S2
TSPAN8	1	1	1	1	0	0	4	S1,S2,S3,S4
RAD54L	1	0	0	0	0	0	1	S1
PRPF40A	1	1	1	1	0	1	5	S1,S2,S3,S4,S6
SACM1L	1	1	0	0	0	0	2	S1,S2
ZNF444	1	0	0	0	0	0	1	S1
CRAMP1L	1	1	1	1	0	1	5	S1,S2,S3,S4,S6
COLEC12	1	1	1	1	0	1	5	S1,S2,S3,S4,S6
ZBTB22	1	1	0	0	0	0	2	S1,S2
AK094892_1551	1	1	1	1	1	1	6	S1,S2,S3,S4,S5,S6
C17orf32	1	0	0	1	0	0	2	S1,S4
MITD1	1	0	0	0	0	0	1	S1
USP43	1	1	1	0	0	1	4	S1,S2,S3,S6
FZD8	1	1	1	1	1	1	6	S1,S2,S3,S4,S5,S6
PHF3	1	0	0	0	0	0	1	S1
GJD4	1	1	1	1	1	1	6	S1,S2,S3,S4,S5,S6
ATP6V1C2	1	1	0	0	0	1	3	S1,S2,S6
FBF1	1	1	1	1	1	1	6	S1,S2,S3,S4,S5,S6
CMPK	1	0	0	0	0	0	1	S1
YES1	1	1	0	0	0	0	2	S1,S2
SLC25A5	1	1	1	0	0	1	4	S1,S2,S3,S6
PNPLA8	1	1	1	1	1	1	6	S1,S2,S3,S4,S5,S6
L1CAM	1	1	1	1	1	1	6	S1,S2,S3,S4,S5,S6
PRCP	1	1	1	1	0	0	4	S1,S2,S3,S4
KCNT1	1	1	1	1	1	1	6	S1,S2,S3,S4,S5,S6
RBBP4	1	0	0	0	0	1	2	S1,S6
OR4F3	1	1	1	1	0	0	4	S1,S2,S3,S4
AA626157_145	1	1	1	0	0	0	3	S1,S2,S3
STAT1	1	1	1	1	1	0	5	S1,S2,S3,S4,S5
RIPK4	1	0	0	0	0	0	1	S1
NDUFB2	1	0	0	0	0	0	1	S1
MAN1A2	1	1	0	0	0	0	2	S1,S2
UGP2	1	0	0	0	0	0	1	S1
PITX3	1	0	0	0	0	0	1	S1
ZBTB47	1	0	0	0	0	0	1	S1
LOC374801	1	1	1	1	0	1	5	S1,S2,S3,S4,S6
STAT4	1	1	1	1	1	1	6	S1,S2,S3,S4,S5,S6
C4orf38	1	1	1	1	1	1	6	S1,S2,S3,S4,S5,S6
CAPN2	1	1	0	0	0	0	2	S1,S2
ORAI2	1	1	1	0	0	0	3	S1,S2,S3
TNFRSF10C	1	0	0	0	1	1	3	S1,S5,S6
ACTL7B	1	1	1	1	1	0	5	S1,S2,S3,S4,S5
AL833395_593	1	0	0	0	0	0	1	S1
CWC15	1	1	1	1	1	1	6	S1,S2,S3,S4,S5,S6
TNFRSF11B	1	1	1	1	1	1	6	S1,S2,S3,S4,S5,S6
CYP2F1	1	0	0	0	0	0	1	S1
PRNP	1	1	1	1	1	1	6	S1,S2,S3,S4,S5,S6
C8orf59	1	1	1	1	0	1	5	S1,S2,S3,S4,S6
LOC51252	1	1	1	1	0	1	5	S1,S2,S3,S4,S6
DENR	1	0	0	0	0	0	1	S1
RBM34	1	1	1	1	0	1	5	S1,S2,S3,S4,S6
TMEM63B	1	1	0	0	0	0	2	S1,S2
C10orf22	1	0	0	0	0	0	1	S1
HMGN3	1	0	0	0	0	0	1	S1
NAV1	1	1	1	1	1	1	6	S1,S2,S3,S4,S5,S6
AQP6	1	0	0	0	0	0	1	S1
RNF138	1	1	0	0	0	0	2	S1,S2
MDFIC	1	1	1	1	1	0	5	S1,S2,S3,S4,S5
HDAC10	1	1	0	1	1	1	5	S1,S2,S4,S5,S6
AA683321_199	1	1	0	0	0	0	2	S1,S2
GPATCH8	1	0	0	0	0	1	2	S1,S6
SHD	1	1	1	0	0	0	3	S1,S2,S3
EXOC6	1	1	1	1	1	1	6	S1,S2,S3,S4,S5,S6
STXBP3	1	1	1	1	1	1	6	S1,S2,S3,S4,S5,S6
LIF	1	1	0	0	0	0	2	S1,S2
LOC132870	1	1	1	1	1	1	6	S1,S2,S3,S4,S5,S6
OAS2	1	1	0	0	0	0	2	S1,S2
MRPS22	1	0	0	0	0	0	1	S1
ALDOA	1	0	0	0	0	0	1	S1
DGUOK	1	1	1	1	1	1	6	S1,S2,S3,S4,S5,S6
STK25	1	1	1	0	0	0	3	S1,S2,S3
RPL12	1	1	0	0	0	0	2	S1,S2
RPL18A	1	1	1	1	1	1	6	S1,S2,S3,S4,S5,S6
SLC22A12	1	0	0	0	0	0	1	S1
NUDT12	1	1	1	1	0	1	5	S1,S2,S3,S4,S6
SMEK2	1	0	0	0	0	1	2	S1,S6
AJ404607_355	1	1	1	1	0	0	4	S1,S2,S3,S4
FAM80B	1	1	1	1	0	0	4	S1,S2,S3,S4
PPP1R8	1	1	1	1	0	1	5	S1,S2,S3,S4,S6
AK097342_1337	1	1	0	0	0	0	2	S1,S2
OR5R1	1	0	0	0	0	0	1	S1
PYY2	1	1	0	0	0	0	2	S1,S2
HTR3E	1	1	0	0	0	0	2	S1,S2
RSRC2	1	1	1	1	1	1	6	S1,S2,S3,S4,S5,S6
AA197344_172	1	0	0	0	0	1	2	S1,S6
ZNF236	1	1	0	0	0	0	2	S1,S2
STX11	1	1	1	1	1	1	6	S1,S2,S3,S4,S5,S6
CAB39	1	0	0	0	0	0	1	S1
IL18R1	1	1	1	1	1	1	6	S1,S2,S3,S4,S5,S6
C2orf24	1	0	0	0	0	0	1	S1
CDC34	1	1	1	1	1	1	6	S1,S2,S3,S4,S5,S6
FASTKD5	1	1	1	0	0	0	3	S1,S2,S3
SFT2D3	1	1	1	1	1	1	6	S1,S2,S3,S4,S5,S6
BC045174_3752	1	0	0	0	0	0	1	S1
C10orf104	1	1	1	1	1	1	6	S1,S2,S3,S4,S5,S6
UBE2V2	1	1	1	1	0	1	5	S1,S2,S3,S4,S6
SCAMP4	1	1	1	0	0	0	3	S1,S2,S3
EDN3	1	0	0	0	0	0	1	S1
RPL3	1	1	1	1	0	0	4	S1,S2,S3,S4
KCTD13	1	1	1	1	0	1	5	S1,S2,S3,S4,S6
VPS53	1	1	1	1	1	1	6	S1,S2,S3,S4,S5,S6
ZNF536	1	1	1	1	1	1	6	S1,S2,S3,S4,S5,S6
RORC	1	0	0	0	0	0	1	S1
PSD4	1	0	0	0	0	0	1	S1
RPL18	1	1	1	1	1	1	6	S1,S2,S3,S4,S5,S6
BPTF	1	0	0	0	0	0	1	S1
C20orf43	1	1	1	1	1	1	6	S1,S2,S3,S4,S5,S6
ATAD1	1	1	1	1	1	1	6	S1,S2,S3,S4,S5,S6
MUS81	1	1	1	1	1	1	6	S1,S2,S3,S4,S5,S6
UNC13B	1	0	0	0	0	0	1	S1
DAPK2	1	1	1	1	1	1	6	S1,S2,S3,S4,S5,S6
AK095631_1907	1	1	1	1	0	1	5	S1,S2,S3,S4,S6
ATG5	1	0	0	0	0	0	1	S1
MKI67	1	0	0	0	0	0	1	S1
LOC127150	1	1	1	0	0	0	3	S1,S2,S3
KCTD17	1	0	0	0	0	0	1	S1
FOXJ3	1	0	0	0	0	0	1	S1
CAPN1	1	1	1	1	1	1	6	S1,S2,S3,S4,S5,S6
PDRG1	1	0	0	0	0	1	2	S1,S6
KIAA1219	1	1	1	1	1	1	6	S1,S2,S3,S4,S5,S6
TAS2R40	1	1	1	1	0	1	5	S1,S2,S3,S4,S6
RPL22L1	1	1	0	0	0	0	2	S1,S2
CADPS2	1	0	0	0	0	0	1	S1
NUB1	1	1	1	1	1	1	6	S1,S2,S3,S4,S5,S6
YIF1A	1	1	1	1	1	1	6	S1,S2,S3,S4,S5,S6
ACTR1A	1	1	1	0	0	0	3	S1,S2,S3
PSMA2	1	0	0	0	0	0	1	S1
AK023536_1554	1	0	0	0	0	0	1	S1
TXNL4A	1	0	0	0	0	1	2	S1,S6
ARL6IP6	1	0	1	1	1	1	5	S1,S3,S4,S5,S6
EIF2B1	1	0	0	0	0	0	1	S1
RPL39	1	1	1	1	1	1	6	S1,S2,S3,S4,S5,S6
PPCS	1	1	1	1	1	0	5	S1,S2,S3,S4,S5
LOC255649	1	0	0	0	0	0	1	S1
RPS19BP1	1	1	1	1	1	1	6	S1,S2,S3,S4,S5,S6
UBP1	1	0	0	0	0	0	1	S1
SAP18	1	0	0	0	0	0	1	S1
PGS1	1	1	1	1	1	1	6	S1,S2,S3,S4,S5,S6
FBX20	1	0	0	0	0	0	1	S1
TAS2R9	1	1	1	1	1	1	6	S1,S2,S3,S4,S5,S6
LOC377456	1	0	0	0	0	0	1	S1
growth hormone receptor	1	1	1	1	1	0	5	S1,S2,S3,S4,S5
AMY2B	1	0	0	0	0	0	1	S1
COL4A1	1	0	0	0	0	0	1	S1
PSMA4	1	0	0	0	0	0	1	S1
VBP1	1	0	0	0	0	0	1	S1
HNRPF	1	0	0	0	0	0	1	S1
SMAD4	1	1	1	1	0	0	4	S1,S2,S3,S4
ASPM	1	1	0	0	0	0	2	S1,S2
TRIM25	1	0	0	1	0	1	3	S1,S4,S6
OR1C1	1	1	1	1	1	1	6	S1,S2,S3,S4,S5,S6
HEPH	1	1	1	1	1	1	6	S1,S2,S3,S4,S5,S6
PBX4	1	1	1	1	1	1	6	S1,S2,S3,S4,S5,S6
CCM2	1	1	1	1	0	0	4	S1,S2,S3,S4
ASB11	1	1	0	1	1	1	5	S1,S2,S4,S5,S6
QPRT	1	1	1	1	0	0	4	S1,S2,S3,S4
H98218_223	1	1	1	1	1	1	6	S1,S2,S3,S4,S5,S6
TMEM43	1	0	0	0	0	0	1	S1
WDR61	1	1	1	0	0	1	4	S1,S2,S3,S6
CDKL2	1	1	0	0	0	0	2	S1,S2
SFRS4	1	1	1	1	0	1	5	S1,S2,S3,S4,S6
FLJ30428	1	1	1	1	1	1	6	S1,S2,S3,S4,S5,S6
KRT18	1	1	1	1	1	1	6	S1,S2,S3,S4,S5,S6
IAH1	1	0	0	0	0	1	2	S1,S6
TM2D1	1	0	0	0	0	1	2	S1,S6
LOC154981	1	1	1	1	1	0	5	S1,S2,S3,S4,S5
DPP6	1	1	1	1	1	1	6	S1,S2,S3,S4,S5,S6
MEST	1	1	1	1	1	1	6	S1,S2,S3,S4,S5,S6
SLC25A39	1	1	1	1	0	0	4	S1,S2,S3,S4
MT1P2	1	1	1	1	1	0	5	S1,S2,S3,S4,S5
BC051808_2137	1	0	0	0	0	0	1	S1
LOC286161	1	0	0	0	0	0	1	S1
SMURF1	1	1	0	0	0	0	2	S1,S2
RPL4	1	1	1	1	1	1	6	S1,S2,S3,S4,S5,S6
SPANXD	1	0	0	0	0	0	1	S1
RPL23	1	0	0	0	0	0	1	S1
SET	1	1	1	1	1	1	6	S1,S2,S3,S4,S5,S6
SERPINA6	1	1	1	1	1	1	6	S1,S2,S3,S4,S5,S6
S100A16	1	1	1	1	0	0	4	S1,S2,S3,S4
CCAR1	1	0	0	0	0	1	2	S1,S6
CCDC25	1	0	0	0	0	0	1	S1
TNFRSF6B	1	0	0	1	0	1	3	S1,S4,S6
AK056048_362	1	0	0	0	0	0	1	S1
NISCH	1	0	0	0	0	0	1	S1
LARS	1	1	0	0	0	1	3	S1,S2,S6
LOC730378	1	1	1	1	1	1	6	S1,S2,S3,S4,S5,S6
ACYP1	1	1	1	1	1	1	6	S1,S2,S3,S4,S5,S6
RNF111	1	1	1	1	0	1	5	S1,S2,S3,S4,S6
CD55	1	0	0	0	0	0	1	S1
UBTF	1	1	1	0	0	0	3	S1,S2,S3
JMJD4	1	1	1	1	1	1	6	S1,S2,S3,S4,S5,S6
BQ277155_198	1	1	1	1	0	0	4	S1,S2,S3,S4
TEKT1	1	1	1	1	1	1	6	S1,S2,S3,S4,S5,S6
GNPTG	1	0	0	0	0	0	1	S1
SLC15A4	1	1	1	0	0	0	3	S1,S2,S3
DPM2	1	0	0	0	0	0	1	S1
FUCA2	1	0	0	0	0	0	1	S1
NM_032306_718	1	1	1	1	1	1	6	S1,S2,S3,S4,S5,S6
C12orf62	1	1	1	1	1	1	6	S1,S2,S3,S4,S5,S6
JMJD2B	1	1	1	1	1	1	6	S1,S2,S3,S4,S5,S6
TMEM33	1	1	1	1	0	0	4	S1,S2,S3,S4
AK024629_1330	1	1	1	1	1	1	6	S1,S2,S3,S4,S5,S6
CYCS	1	0	0	0	0	0	1	S1
TMEM48	1	1	1	1	1	1	6	S1,S2,S3,S4,S5,S6
LGICZ1	1	0	0	0	0	0	1	S1
DNMT1	1	1	1	1	0	1	5	S1,S2,S3,S4,S6
RUNX1T1	1	1	1	1	0	1	5	S1,S2,S3,S4,S6
TMEM87A	1	1	1	1	0	0	4	S1,S2,S3,S4
SPAG9	1	1	1	1	1	1	6	S1,S2,S3,S4,S5,S6
KCNK17	1	1	1	1	1	1	6	S1,S2,S3,S4,S5,S6
LOC343565	1	0	0	0	1	1	3	S1,S5,S6
POLG	1	0	0	0	0	1	2	S1,S6
XPA	1	0	0	0	0	0	1	S1
LOC127671	1	0	0	0	0	0	1	S1
HBEGF	1	1	1	1	1	1	6	S1,S2,S3,S4,S5,S6
POLE4	1	0	0	0	0	0	1	S1
DGCR14	1	1	1	1	1	1	6	S1,S2,S3,S4,S5,S6
CILP2	1	0	0	0	0	0	1	S1
RNF20	1	1	1	1	1	0	5	S1,S2,S3,S4,S5
TOPBP1	1	0	0	0	0	0	1	S1
NOL3	1	1	0	0	0	0	2	S1,S2
RASGRP1	1	1	1	1	1	1	6	S1,S2,S3,S4,S5,S6
PPP1R12C	1	1	1	1	1	1	6	S1,S2,S3,S4,S5,S6
USP1	1	1	1	1	0	1	5	S1,S2,S3,S4,S6
UTP11L	1	0	0	0	0	0	1	S1
MGEA5	1	1	1	1	1	0	5	S1,S2,S3,S4,S5
PEF1	1	0	0	0	1	1	3	S1,S5,S6
LMBRD1	1	0	1	1	0	1	4	S1,S3,S4,S6
RTN4RL2	1	1	1	0	0	0	3	S1,S2,S3
MRPL33	1	0	0	0	0	0	1	S1
BTG3	1	1	1	1	1	1	6	S1,S2,S3,S4,S5,S6
METTL5	1	0	0	0	0	0	1	S1
PRKAR1A	1	1	1	1	1	1	6	S1,S2,S3,S4,S5,S6
KCND2	1	1	1	1	1	1	6	S1,S2,S3,S4,S5,S6
FLJ11292	1	0	0	0	0	0	1	S1
TRAF5	1	0	0	0	0	0	1	S1
PRIM2	1	1	1	1	1	1	6	S1,S2,S3,S4,S5,S6
BTBD10	1	0	1	1	0	1	4	S1,S3,S4,S6
RPL5	1	1	1	1	1	1	6	S1,S2,S3,S4,S5,S6
CLEC4D	1	1	1	1	1	1	6	S1,S2,S3,S4,S5,S6
USP15	1	1	1	1	1	0	5	S1,S2,S3,S4,S5
GOLGB1	1	1	0	1	1	1	5	S1,S2,S4,S5,S6
GALNAC4S-6ST	1	1	1	1	0	1	5	S1,S2,S3,S4,S6
ZCRB1	1	1	1	1	0	1	5	S1,S2,S3,S4,S6
AA701944_325	1	1	1	1	1	1	6	S1,S2,S3,S4,S5,S6
DKFZp434G0812	1	1	1	0	0	0	3	S1,S2,S3
RPS6KC1	1	1	1	1	0	1	5	S1,S2,S3,S4,S6
NM_003550_2559	1	1	1	1	0	1	5	S1,S2,S3,S4,S6
PSIP1	1	1	1	1	1	1	6	S1,S2,S3,S4,S5,S6
CNN1	1	1	1	1	1	1	6	S1,S2,S3,S4,S5,S6
SFRS17A	1	0	0	0	0	0	1	S1
WDR90	1	1	0	0	0	0	2	S1,S2
LOC348428	1	1	0	0	0	0	2	S1,S2
P2RY14	1	1	1	1	1	1	6	S1,S2,S3,S4,S5,S6
KIAA0494	1	1	1	0	0	0	3	S1,S2,S3
MOGAT2	1	1	1	1	1	1	6	S1,S2,S3,S4,S5,S6
ADAMTS4	1	0	0	0	0	0	1	S1
GPC1	1	1	1	1	1	1	6	S1,S2,S3,S4,S5,S6
GDI2	1	1	1	1	1	1	6	S1,S2,S3,S4,S5,S6
AGTPBP1	1	0	0	0	0	0	1	S1
GHRH	1	1	1	1	0	0	4	S1,S2,S3,S4
PIP3-E	1	1	1	1	1	1	6	S1,S2,S3,S4,S5,S6
GNPNAT1	1	1	1	1	1	1	6	S1,S2,S3,S4,S5,S6
CCPG1	1	1	1	1	1	1	6	S1,S2,S3,S4,S5,S6
RTCD1	1	1	0	0	0	0	2	S1,S2
DLGAP3	1	1	1	0	0	0	3	S1,S2,S3
COBRA1	1	0	0	0	0	0	1	S1
LOC51149	1	1	1	0	0	0	3	S1,S2,S3
MOBKL1B	1	1	1	1	1	0	5	S1,S2,S3,S4,S5
OR52M1	1	0	0	0	0	0	1	S1
FANCF	1	0	0	0	0	0	1	S1
SEC23B	1	1	0	0	0	0	2	S1,S2
JMJD1A	1	0	0	0	0	0	1	S1
SAMSN1	1	1	1	1	0	0	4	S1,S2,S3,S4
TFEC	1	0	0	0	0	0	1	S1
UIMC1	1	0	1	1	0	1	4	S1,S3,S4,S6
ADCY1	1	1	1	1	1	1	6	S1,S2,S3,S4,S5,S6
C9orf163	1	0	0	0	0	0	1	S1
TIAM1	1	1	1	1	0	1	5	S1,S2,S3,S4,S6
MRPL40	1	1	0	0	0	0	2	S1,S2
COQ6	1	1	1	0	0	0	3	S1,S2,S3
MAP1LC3B	1	1	1	1	1	1	6	S1,S2,S3,S4,S5,S6
AF130047_179	1	1	1	1	0	0	4	S1,S2,S3,S4
NM_002128_1000	1	0	0	0	0	0	1	S1
XRCC4	1	1	0	0	0	0	2	S1,S2
DBF4	1	0	0	0	0	1	2	S1,S6
ALS2CR2	1	1	1	1	0	0	4	S1,S2,S3,S4
SDHC	1	1	1	1	1	0	5	S1,S2,S3,S4,S5
KIF14	1	1	1	1	0	1	5	S1,S2,S3,S4,S6
CHCHD1	1	0	1	1	0	0	3	S1,S3,S4
SLC6A17	1	1	1	1	1	1	6	S1,S2,S3,S4,S5,S6
GALE	1	0	1	1	0	0	3	S1,S3,S4
MFSD1	1	0	0	0	0	0	1	S1
ZFPM1	1	1	0	0	0	0	2	S1,S2
AL833846_438	1	1	1	1	1	1	6	S1,S2,S3,S4,S5,S6
CD276	1	1	1	1	0	0	4	S1,S2,S3,S4
TXN delta 3	1	1	0	0	0	0	2	S1,S2
TAF9B	1	0	0	0	0	0	1	S1
DHX15	1	1	1	1	1	1	6	S1,S2,S3,S4,S5,S6
LMO2	1	0	0	0	0	0	1	S1
MINPP1	1	1	0	0	0	0	2	S1,S2
RAB9A	1	1	1	1	1	0	5	S1,S2,S3,S4,S5
LPIN3	1	0	0	0	0	0	1	S1
PORCN	1	1	1	1	0	0	4	S1,S2,S3,S4
HR	1	1	1	1	0	1	5	S1,S2,S3,S4,S6
LOC130355	1	1	0	0	0	0	2	S1,S2
GBE1	1	1	1	1	1	1	6	S1,S2,S3,S4,S5,S6
RSBN1L	1	1	1	1	1	1	6	S1,S2,S3,S4,S5,S6
ARIH2	1	0	0	0	0	0	1	S1
OR5D13	1	0	0	0	0	0	1	S1
RPS13	1	1	1	1	0	1	5	S1,S2,S3,S4,S6
SFMBT2	1	0	0	0	0	0	1	S1
SDF2	1	1	1	1	1	1	6	S1,S2,S3,S4,S5,S6
IRX3	1	0	0	0	0	0	1	S1
PKMYT1	1	0	0	0	0	0	1	S1
CD46	1	1	1	0	0	0	3	S1,S2,S3
BC040975_1760	1	1	1	1	1	1	6	S1,S2,S3,S4,S5,S6
RPS28	1	1	1	0	0	0	3	S1,S2,S3
PIH1D1	1	1	1	1	1	1	6	S1,S2,S3,S4,S5,S6
KIF2B	1	1	0	1	1	1	5	S1,S2,S4,S5,S6
LOC647099	1	1	1	0	0	0	3	S1,S2,S3
TEAD4	1	0	0	0	0	0	1	S1
OAS3	1	1	0	0	0	0	2	S1,S2
RNF34	1	1	1	1	1	1	6	S1,S2,S3,S4,S5,S6
BC010126_809	1	1	1	1	0	0	4	S1,S2,S3,S4
CMBL	1	0	0	0	0	1	2	S1,S6
SNF1LK	1	0	0	0	0	0	1	S1
HIST1H4L	1	0	0	0	0	0	1	S1
SFRS12	1	0	0	0	0	0	1	S1
C15orf38	1	0	0	0	0	0	1	S1
MMS19	1	1	1	1	0	1	5	S1,S2,S3,S4,S6
CKAP4	1	0	0	0	0	0	1	S1
HYPK	1	0	0	0	0	0	1	S1
MDH2	1	1	1	1	1	1	6	S1,S2,S3,S4,S5,S6
C7orf28B	1	0	0	0	0	0	1	S1
KIAA0828	1	1	0	0	0	0	2	S1,S2
ARPC5	1	0	0	0	0	0	1	S1
GFPT2	1	1	1	1	1	1	6	S1,S2,S3,S4,S5,S6
PPP3CC	1	1	1	1	0	0	4	S1,S2,S3,S4
WDR65	1	1	1	1	1	1	6	S1,S2,S3,S4,S5,S6
SLC20A2	1	0	0	0	0	0	1	S1
NBR1	1	1	1	1	1	1	6	S1,S2,S3,S4,S5,S6
ANKHD1	1	1	1	0	0	0	3	S1,S2,S3
PSME1	1	1	1	0	0	0	3	S1,S2,S3
DPP4	1	1	1	1	1	1	6	S1,S2,S3,S4,S5,S6
MTAP	1	0	0	0	0	0	1	S1
AK096159_882	1	0	0	0	0	0	1	S1
KTN1	1	1	0	0	0	0	2	S1,S2
LOC401589	1	1	1	1	1	1	6	S1,S2,S3,S4,S5,S6
AK022262_2150	1	1	1	0	0	0	3	S1,S2,S3
TNK1	1	0	0	0	0	0	1	S1
VAMP3	1	0	0	0	0	0	1	S1
C8orf76	1	0	0	0	0	0	1	S1
DCLRE1A	1	1	1	1	0	0	4	S1,S2,S3,S4
ATP1B2	1	1	1	1	1	1	6	S1,S2,S3,S4,S5,S6
CCT8	1	0	0	1	0	0	2	S1,S4
LTB4DH	1	1	1	1	1	1	6	S1,S2,S3,S4,S5,S6
AF184763_259	1	0	0	0	0	0	1	S1
HIST1H3E	1	1	1	0	0	0	3	S1,S2,S3
SPC25	1	1	1	1	1	1	6	S1,S2,S3,S4,S5,S6
AL832700_2900	1	0	0	0	0	0	1	S1
MRPL19	1	0	0	0	0	0	1	S1
KIAA0141	1	0	0	0	0	0	1	S1
AK022563_2516	1	0	0	0	0	0	1	S1
KCNK16	1	0	0	0	0	0	1	S1
PLEKHQ1	1	1	1	1	1	1	6	S1,S2,S3,S4,S5,S6
LRFN1	1	1	1	1	1	1	6	S1,S2,S3,S4,S5,S6
BX538249_1743	1	1	0	0	0	0	2	S1,S2
RGS18	1	1	1	1	1	1	6	S1,S2,S3,S4,S5,S6
FBL	1	1	1	0	0	0	3	S1,S2,S3
AKR1A1	1	1	1	1	1	1	6	S1,S2,S3,S4,S5,S6
CDC42BPB	1	1	1	1	0	0	4	S1,S2,S3,S4
NM_033178_721	1	0	0	0	0	0	1	S1
OPRS1	1	0	0	0	0	0	1	S1
RBMX2	1	1	1	1	1	1	6	S1,S2,S3,S4,S5,S6
TAPBP	1	1	1	1	0	0	4	S1,S2,S3,S4
PSMB6	1	1	1	1	1	1	6	S1,S2,S3,S4,S5,S6
RAD17	1	1	1	1	1	1	6	S1,S2,S3,S4,S5,S6
C19orf6	1	1	1	1	1	0	5	S1,S2,S3,S4,S5
TIE1	1	1	0	0	0	0	2	S1,S2
CRHBP	1	0	0	0	0	0	1	S1
SMYD2	1	0	0	0	0	0	1	S1
COPS4	1	0	0	0	0	0	1	S1
ENOPH1	1	1	0	0	0	1	3	S1,S2,S6
SELS	1	0	0	0	0	0	1	S1
RALY	1	0	0	0	0	0	1	S1
GAPDH	1	0	0	0	0	0	1	S1
SEPHS1	1	1	1	1	0	1	5	S1,S2,S3,S4,S6
TRIM26	1	1	1	1	1	1	6	S1,S2,S3,S4,S5,S6
ACSL1	1	1	1	1	0	0	4	S1,S2,S3,S4
DSPP	1	0	0	0	0	0	1	S1
LSM10	1	0	0	0	0	0	1	S1
NAIP	1	0	0	0	0	0	1	S1
LOC376561	1	0	0	0	0	0	1	S1
SMC3	1	1	1	1	0	0	4	S1,S2,S3,S4
C9orf40	1	1	1	1	1	1	6	S1,S2,S3,S4,S5,S6
ARNT2	1	0	0	0	0	0	1	S1
C19orf28	1	1	1	1	1	1	6	S1,S2,S3,S4,S5,S6
XM_352444_380	1	0	0	0	0	0	1	S1
FXYD5	1	1	1	1	0	1	5	S1,S2,S3,S4,S6
SNX17	1	1	1	1	0	1	5	S1,S2,S3,S4,S6
ACTN1	1	0	0	0	0	0	1	S1
AK054768_1098	1	0	0	0	0	0	1	S1
SHC1	1	1	1	1	0	0	4	S1,S2,S3,S4
FBXO39	1	1	0	0	0	0	2	S1,S2
TNFRSF10A	1	1	0	0	0	0	2	S1,S2
MAGEF1	1	0	0	0	0	0	1	S1
RPL35	1	0	0	0	0	0	1	S1
MAP3K8	1	0	0	0	0	0	1	S1
KCNJ11	1	1	1	0	0	0	3	S1,S2,S3
LOC342897	1	0	0	1	0	0	2	S1,S4
ZNF438	1	1	1	1	0	0	4	S1,S2,S3,S4
MRPL3	1	1	0	0	0	0	2	S1,S2
EIF2A	1	1	0	0	0	1	3	S1,S2,S6
EGLN2	1	1	0	0	0	0	2	S1,S2
ECHDC3	1	0	0	0	0	0	1	S1
TBX19	1	1	1	1	1	1	6	S1,S2,S3,S4,S5,S6
SEPT10	1	1	1	1	1	1	6	S1,S2,S3,S4,S5,S6
THOC2	1	0	0	0	0	0	1	S1
CDCA7	1	0	0	0	0	0	1	S1
CLTB	1	1	1	1	1	1	6	S1,S2,S3,S4,S5,S6
N49958_287	1	0	0	0	0	0	1	S1
SURF1	1	0	0	0	0	0	1	S1
BC032899_560	1	1	0	0	0	0	2	S1,S2
MRTO4	1	1	1	1	1	1	6	S1,S2,S3,S4,S5,S6
FLJ20674	1	0	0	0	0	0	1	S1
C2orf32	1	1	1	1	1	1	6	S1,S2,S3,S4,S5,S6
IARS2	1	0	0	0	0	0	1	S1
PLAC8	1	1	0	0	0	0	2	S1,S2
UXT	1	1	1	1	0	0	4	S1,S2,S3,S4
C4orf39	1	1	1	0	0	0	3	S1,S2,S3
GDF15	1	1	1	1	0	0	4	S1,S2,S3,S4
FECH	1	1	1	1	0	0	4	S1,S2,S3,S4
NDUFA13	1	1	1	1	1	1	6	S1,S2,S3,S4,S5,S6
RPS6KA1	1	1	1	1	0	0	4	S1,S2,S3,S4
DKFZp564N2472	1	1	1	1	0	0	4	S1,S2,S3,S4
TSSK3	1	0	0	0	0	0	1	S1
LOC90925	1	1	1	0	0	0	3	S1,S2,S3
DNAJC15	1	0	0	0	0	0	1	S1
FLJ00290	1	0	0	0	0	0	1	S1
CERK	1	1	1	1	1	0	5	S1,S2,S3,S4,S5
OBSL1	1	0	0	0	0	0	1	S1
RAB35	1	1	0	0	0	0	2	S1,S2
C12orf11	1	1	0	0	0	0	2	S1,S2
PSD3	1	1	1	1	1	1	6	S1,S2,S3,S4,S5,S6
HS09197_635	1	1	1	1	0	0	4	S1,S2,S3,S4
NM_018309_2001	1	0	0	0	0	0	1	S1
PGBD4	1	0	0	0	0	0	1	S1
UNC13D	1	0	0	0	0	0	1	S1
C7orf11	1	1	1	1	1	0	5	S1,S2,S3,S4,S5
HOXA5	1	1	1	1	0	0	4	S1,S2,S3,S4
UBE2G2	1	0	0	0	0	0	1	S1
HIST1H2AM	1	0	0	0	0	0	1	S1
INTS2	1	1	0	0	0	0	2	S1,S2
MAP3K7	1	1	1	1	1	0	5	S1,S2,S3,S4,S5
KLC3	1	0	0	0	0	0	1	S1
TIMM50	1	1	1	1	1	1	6	S1,S2,S3,S4,S5,S6
C9orf167	1	0	0	0	0	0	1	S1
ANKS1A	1	1	1	1	0	0	4	S1,S2,S3,S4
SUCLA2	1	1	0	0	0	0	2	S1,S2
BX537720_2595	1	1	1	1	1	1	6	S1,S2,S3,S4,S5,S6
AL833648_1668	1	1	1	1	1	1	6	S1,S2,S3,S4,S5,S6
JMJD1B	1	0	0	0	0	0	1	S1
USP9X	1	1	1	1	1	1	6	S1,S2,S3,S4,S5,S6
ATAD3A	1	0	0	0	0	0	1	S1
PDHX	1	1	0	0	0	1	3	S1,S2,S6
NAT6	1	1	1	1	1	1	6	S1,S2,S3,S4,S5,S6
MGAT5B	1	0	0	0	0	0	1	S1
UCHL5	1	1	0	0	0	0	2	S1,S2
ESR1	1	1	1	1	1	1	6	S1,S2,S3,S4,S5,S6
UBE2Q2	1	0	0	0	0	0	1	S1
ARHGEF12	1	1	0	0	0	0	2	S1,S2
SP4	1	1	1	1	1	1	6	S1,S2,S3,S4,S5,S6
TRIM58	1	0	0	1	1	1	4	S1,S4,S5,S6
TWF2	1	1	1	1	1	1	6	S1,S2,S3,S4,S5,S6
ALAS2	1	1	1	0	0	0	3	S1,S2,S3
TWF1	1	0	0	0	0	0	1	S1
ORAI3	1	1	1	1	1	0	5	S1,S2,S3,S4,S5
CASP2	1	1	1	0	0	0	3	S1,S2,S3
LOC341098	1	0	0	0	0	0	1	S1
TYW3	1	1	0	0	0	0	2	S1,S2
SUPT6H	1	0	0	0	0	0	1	S1
SFI1	1	1	1	1	1	0	5	S1,S2,S3,S4,S5
LOC400456	1	1	0	0	0	0	2	S1,S2
ITGA3	1	0	0	0	0	0	1	S1
GTF3C2	1	0	0	0	0	0	1	S1
IL22	1	0	0	0	0	0	1	S1
NM_173793_640	1	1	1	0	0	0	3	S1,S2,S3
BC002848_375	1	1	0	0	0	0	2	S1,S2
USP5	1	0	0	0	0	0	1	S1
GZF1	1	1	1	0	0	0	3	S1,S2,S3
OLIG2	1	0	0	0	0	0	1	S1
PPP2R5C	1	1	1	1	0	0	4	S1,S2,S3,S4
ADAD2	1	1	1	0	0	0	3	S1,S2,S3
FAM53A	1	0	0	0	0	0	1	S1
SIT1	1	0	0	0	0	0	1	S1
TMEM20	1	0	0	0	0	0	1	S1
DGKH	1	1	1	1	0	1	5	S1,S2,S3,S4,S6
MAP3K11	1	1	1	1	1	1	6	S1,S2,S3,S4,S5,S6
SSR4	1	0	1	1	0	0	3	S1,S3,S4
ANKRD22	1	1	0	0	0	0	2	S1,S2
NM_025134_1162	1	0	0	0	0	0	1	S1
MAP4K4	1	0	0	0	0	0	1	S1
NBPF14	1	1	0	0	0	0	2	S1,S2
RABGEF1	1	1	1	1	1	1	6	S1,S2,S3,S4,S5,S6
EBI2	1	0	0	0	0	0	1	S1
LOC378194	1	1	1	1	1	1	6	S1,S2,S3,S4,S5,S6
DONSON	1	0	0	0	0	0	1	S1
LRFN3	1	1	0	0	0	0	2	S1,S2
PYCR1	1	1	1	1	1	1	6	S1,S2,S3,S4,S5,S6
ILK	1	1	1	1	0	0	4	S1,S2,S3,S4
ATP5G2	1	1	1	1	1	1	6	S1,S2,S3,S4,S5,S6
PPIL4	1	0	0	0	0	0	1	S1
LIMS2	1	0	0	0	0	0	1	S1
KIAA0725	1	1	1	1	1	1	6	S1,S2,S3,S4,S5,S6
BAT1	1	0	0	0	0	0	1	S1
COL11A2	1	0	0	0	0	0	1	S1
PTGES2	1	1	1	1	1	1	6	S1,S2,S3,S4,S5,S6
PXMP2	1	1	1	1	0	0	4	S1,S2,S3,S4
METRNL	1	0	0	0	0	0	1	S1
ZNF488	1	1	1	1	1	1	6	S1,S2,S3,S4,S5,S6
FBXO24	1	1	1	1	1	1	6	S1,S2,S3,S4,S5,S6
RIOK2	1	1	1	1	1	0	5	S1,S2,S3,S4,S5
KLRB1	1	1	0	0	0	0	2	S1,S2
FUT11	1	1	0	0	0	0	2	S1,S2
C19orf43	1	1	1	1	1	1	6	S1,S2,S3,S4,S5,S6
MUSP1	1	1	1	1	0	0	4	S1,S2,S3,S4
L34408_568	1	1	0	0	0	0	2	S1,S2
CNIH4	1	1	0	0	0	0	2	S1,S2
EFCAB4B	1	1	1	0	0	0	3	S1,S2,S3
HSPB1	1	1	1	1	1	1	6	S1,S2,S3,S4,S5,S6
DOK3	1	0	0	0	0	0	1	S1
SPCS1	1	1	1	0	0	0	3	S1,S2,S3
YWHAH	1	0	0	0	0	0	1	S1
GNGT1	1	1	0	0	0	0	2	S1,S2
SAE2	1	1	1	1	1	1	6	S1,S2,S3,S4,S5,S6
KRT86	1	1	1	1	1	1	6	S1,S2,S3,S4,S5,S6
RWDD3	1	0	0	0	0	0	1	S1
XRCC6	1	1	1	1	0	1	5	S1,S2,S3,S4,S6
HNRNPA1	1	0	0	0	0	0	1	S1
CREBBP	1	1	1	0	0	0	3	S1,S2,S3
CCNDBP1	1	1	1	1	0	0	4	S1,S2,S3,S4
FLCN	1	1	1	0	0	0	3	S1,S2,S3
TTC31	1	1	0	0	0	0	2	S1,S2
ALDH3A2	1	0	0	0	0	0	1	S1
LOC404266	1	1	0	0	0	0	2	S1,S2
EIF3G	1	1	1	1	1	1	6	S1,S2,S3,S4,S5,S6
WSB1	1	1	1	0	0	0	3	S1,S2,S3
F10	1	0	0	0	0	0	1	S1
PPTC7	1	1	1	1	1	1	6	S1,S2,S3,S4,S5,S6
UBQLN2	1	1	1	1	1	1	6	S1,S2,S3,S4,S5,S6
HCLS1	1	0	0	0	0	0	1	S1
GSTP1	1	1	1	1	0	0	4	S1,S2,S3,S4
FAM58A	1	0	0	0	0	0	1	S1
ACLY	1	1	0	0	0	0	2	S1,S2
ICT1	1	1	1	1	1	0	5	S1,S2,S3,S4,S5
RAE1	1	1	1	1	1	0	5	S1,S2,S3,S4,S5
PRDX3	1	1	1	1	1	1	6	S1,S2,S3,S4,S5,S6
UPK1A	1	0	0	0	0	1	2	S1,S6
PAQR7	1	1	1	1	0	1	5	S1,S2,S3,S4,S6
HSPA1B	1	1	0	0	0	0	2	S1,S2
SSB	1	0	0	0	0	0	1	S1
GIMAP6	1	1	1	1	1	1	6	S1,S2,S3,S4,S5,S6
BTK	1	0	0	0	0	0	1	S1
CROP	1	1	1	1	1	1	6	S1,S2,S3,S4,S5,S6
SHMT2	1	1	1	1	0	0	4	S1,S2,S3,S4
RAB21	1	0	0	0	0	0	1	S1
ELOVL5	1	1	1	1	1	1	6	S1,S2,S3,S4,S5,S6
JAK3	1	1	1	0	0	0	3	S1,S2,S3
JAK1	1	1	1	1	1	1	6	S1,S2,S3,S4,S5,S6
SLC39A3	1	1	1	1	1	1	6	S1,S2,S3,S4,S5,S6
CAPZB	1	1	1	1	0	1	5	S1,S2,S3,S4,S6
MATN3	1	1	1	1	0	0	4	S1,S2,S3,S4
PTH2R	1	0	0	0	0	0	1	S1
PARP9	1	0	0	0	0	0	1	S1
SIRT6	1	0	0	0	0	0	1	S1
CAPZA1	1	0	0	0	0	0	1	S1
FLJ39743	1	1	1	0	0	0	3	S1,S2,S3
C1orf63	1	1	1	0	0	0	3	S1,S2,S3
LST1	1	1	1	1	0	0	4	S1,S2,S3,S4
GNG5	1	0	0	0	0	0	1	S1
SLCO5A1	1	1	1	1	1	1	6	S1,S2,S3,S4,S5,S6
NUMB	1	0	0	0	0	0	1	S1
GPR161	1	1	1	1	0	0	4	S1,S2,S3,S4
MYST3	1	0	0	0	0	0	1	S1
GNAI2	1	1	1	1	0	0	4	S1,S2,S3,S4
TPM3	1	1	0	0	0	0	2	S1,S2
PRRT1	1	0	0	0	0	0	1	S1
RPL13A	1	1	1	1	1	1	6	S1,S2,S3,S4,S5,S6
LSM5	1	1	0	0	0	0	2	S1,S2
SRP9	1	1	1	1	0	0	4	S1,S2,S3,S4
SRRM1	1	1	1	1	0	0	4	S1,S2,S3,S4
CHCHD8	1	1	0	0	0	0	2	S1,S2
GSX1	1	1	0	0	0	0	2	S1,S2
NUP107	1	1	1	1	1	1	6	S1,S2,S3,S4,S5,S6
ARHGAP4	1	1	0	0	0	0	2	S1,S2
SUPT16H	1	0	0	0	0	0	1	S1
C10orf72	1	1	1	0	0	0	3	S1,S2,S3
BC007399_118	1	0	0	0	0	0	1	S1
PSME3	1	0	0	0	0	0	1	S1
WDR34	1	1	1	1	0	0	4	S1,S2,S3,S4
PSMB10	1	1	1	1	1	1	6	S1,S2,S3,S4,S5,S6
PTPN13	1	1	0	0	0	0	2	S1,S2
SOX3	1	0	0	0	0	0	1	S1
RABAC1	1	1	1	1	1	1	6	S1,S2,S3,S4,S5,S6
PCDH1	1	0	0	0	0	0	1	S1
MAPKAPK2	1	1	1	1	1	1	6	S1,S2,S3,S4,S5,S6
SEC24C	1	0	0	0	0	0	1	S1
LOC376439	1	0	0	0	0	0	1	S1
KRTAP4.8	1	0	0	0	0	0	1	S1
IFIH1	1	1	1	1	1	0	5	S1,S2,S3,S4,S5
CYP51A1	1	0	1	1	1	1	5	S1,S3,S4,S5,S6
C12orf44	1	1	1	0	0	0	3	S1,S2,S3
ZNF263	1	0	0	0	0	0	1	S1
NAP1L1	1	0	0	0	0	0	1	S1
JARID1C	1	0	0	0	0	0	1	S1
ADAM10	1	0	0	0	0	0	1	S1
cig41	1	0	0	0	0	0	1	S1
C20orf3	1	1	1	1	0	1	5	S1,S2,S3,S4,S6
WDHD1	1	1	0	0	0	0	2	S1,S2
P11	1	1	1	1	0	0	4	S1,S2,S3,S4
DMXL2	1	1	1	1	1	1	6	S1,S2,S3,S4,S5,S6
BC036696_2883	1	0	0	0	0	0	1	S1
SFRS2B	1	0	0	0	0	0	1	S1
SGTA	1	1	1	1	1	1	6	S1,S2,S3,S4,S5,S6
PSORS1C2	1	1	1	1	1	1	6	S1,S2,S3,S4,S5,S6
PRKCD	1	1	1	1	0	0	4	S1,S2,S3,S4
NIPBL	1	0	0	0	0	0	1	S1
AF052118_647	1	0	0	0	0	0	1	S1
CEP76	1	1	0	0	0	0	2	S1,S2
RPLP0	1	1	1	1	0	0	4	S1,S2,S3,S4
MAP3K14	1	1	1	1	1	1	6	S1,S2,S3,S4,S5,S6
PDZK1IP1	1	0	0	0	0	0	1	S1
TNFAIP2	1	1	1	1	0	1	5	S1,S2,S3,S4,S6
ARHGAP30	1	0	0	0	0	0	1	S1
NPFFR1	1	0	0	0	0	0	1	S1
TUBA1C	1	1	1	1	0	0	4	S1,S2,S3,S4
PFTK1	1	1	1	0	0	0	3	S1,S2,S3
GRB2	1	1	1	1	0	1	5	S1,S2,S3,S4,S6
CNN2	1	1	0	0	0	0	2	S1,S2
KLHL34	1	1	1	1	1	1	6	S1,S2,S3,S4,S5,S6
ATXN1	1	1	1	1	1	1	6	S1,S2,S3,S4,S5,S6
PGD	1	1	1	1	0	1	5	S1,S2,S3,S4,S6
PLUNC	1	1	1	0	0	1	4	S1,S2,S3,S6
TIPIN	1	1	1	1	0	1	5	S1,S2,S3,S4,S6
PTTG2	1	0	0	0	0	1	2	S1,S6
OGFOD1	1	1	1	0	0	0	3	S1,S2,S3
BC036750_2273	1	1	1	1	1	1	6	S1,S2,S3,S4,S5,S6
EFNA1	1	1	1	1	0	0	4	S1,S2,S3,S4
XG	1	0	0	0	0	0	1	S1
SPTLC2	1	1	0	0	0	0	2	S1,S2
CAMK2G	1	0	0	0	0	0	1	S1
PPBP	1	1	0	0	0	0	2	S1,S2
COPE	1	0	0	0	0	0	1	S1
RGL2	1	0	0	0	0	0	1	S1
SNRP70	1	0	0	0	0	0	1	S1
ATP6AP1	1	0	0	0	0	0	1	S1
MKI67IP	1	0	0	0	0	0	1	S1
STRA8	1	1	1	1	0	1	5	S1,S2,S3,S4,S6
PI4K2A	1	1	1	1	1	1	6	S1,S2,S3,S4,S5,S6
AK025758_2368	1	1	1	0	0	0	3	S1,S2,S3
COPS7B	1	1	1	1	1	1	6	S1,S2,S3,S4,S5,S6
RAB11FIP1	1	0	0	0	0	0	1	S1
DDX23	1	0	0	0	0	0	1	S1
NADK	1	0	0	0	0	0	1	S1
MSTP9	1	1	1	1	1	1	6	S1,S2,S3,S4,S5,S6
CHERP	1	1	1	1	1	1	6	S1,S2,S3,S4,S5,S6
PPIAL4	1	1	1	1	1	0	5	S1,S2,S3,S4,S5
NUS1	1	0	0	0	0	0	1	S1
GRIPAP1	1	1	1	1	1	1	6	S1,S2,S3,S4,S5,S6
SIGLEC7	1	1	1	1	0	1	5	S1,S2,S3,S4,S6
TULP4	1	0	0	0	0	0	1	S1
C10orf97	1	0	0	0	0	0	1	S1
C20orf112	1	1	1	1	0	0	4	S1,S2,S3,S4
RPS3	1	1	1	1	1	1	6	S1,S2,S3,S4,S5,S6
GSTK1	1	1	1	1	1	1	6	S1,S2,S3,S4,S5,S6
C2orf25	1	0	0	0	0	1	2	S1,S6
MARS	1	0	0	0	0	0	1	S1
CCT6A	1	0	0	1	0	0	2	S1,S4
XM_353495_340	1	0	0	0	0	0	1	S1
MPO	1	1	0	0	0	0	2	S1,S2
WDR33	1	1	0	0	0	0	2	S1,S2
PEG10	1	1	1	1	0	1	5	S1,S2,S3,S4,S6
ERH	1	1	1	1	1	1	6	S1,S2,S3,S4,S5,S6
SULF1	1	1	1	1	1	1	6	S1,S2,S3,S4,S5,S6
TFB2M	1	1	1	1	1	0	5	S1,S2,S3,S4,S5
PRMT2	1	1	1	0	0	0	3	S1,S2,S3
LETMD1	1	1	1	0	0	0	3	S1,S2,S3
CASP8	1	0	0	0	0	0	1	S1
INSIG2	1	1	1	0	0	0	3	S1,S2,S3
MME	1	1	0	0	0	0	2	S1,S2
AK022190_1529	1	1	1	1	0	0	4	S1,S2,S3,S4
CTDSPL	1	1	0	0	0	0	2	S1,S2
PRF1	1	1	1	1	0	0	4	S1,S2,S3,S4
UTP20	1	1	1	0	0	0	3	S1,S2,S3
BC039354_171	1	1	1	1	1	1	6	S1,S2,S3,S4,S5,S6
IRS4	1	1	1	1	1	1	6	S1,S2,S3,S4,S5,S6
ARF4	1	1	0	0	0	0	2	S1,S2
H2AFY	1	1	1	1	1	0	5	S1,S2,S3,S4,S5
CD99	1	1	0	0	0	0	2	S1,S2
CENPE	1	0	0	0	0	0	1	S1
MTRF1	1	0	0	0	0	0	1	S1
KCNIP3	1	1	1	1	1	1	6	S1,S2,S3,S4,S5,S6
USP54	1	0	0	0	0	0	1	S1
SLC15A3	1	1	1	0	0	0	3	S1,S2,S3
CUTA	1	0	0	0	0	0	1	S1
ADAM3A	1	1	1	0	0	0	3	S1,S2,S3
YIPF3	1	1	1	1	0	0	4	S1,S2,S3,S4
RARRES3	1	1	1	1	1	1	6	S1,S2,S3,S4,S5,S6
HMCN1	1	1	1	1	0	0	4	S1,S2,S3,S4
TSPO	1	1	1	1	1	1	6	S1,S2,S3,S4,S5,S6
IQCG	1	1	1	1	0	0	4	S1,S2,S3,S4
KLF13	1	1	1	1	0	0	4	S1,S2,S3,S4
GABRA4	1	0	0	0	0	0	1	S1
FNBP4	1	1	0	0	0	0	2	S1,S2
C11orf1	1	1	0	0	0	0	2	S1,S2
KIF3B	1	0	0	1	0	0	2	S1,S4
BC013072_914	1	1	1	1	1	1	6	S1,S2,S3,S4,S5,S6
CTSG	1	0	0	0	0	0	1	S1
UPP1	1	1	1	1	1	1	6	S1,S2,S3,S4,S5,S6
DPYSL3	1	0	0	0	0	0	1	S1
TCEA1	1	0	0	0	0	0	1	S1
SEPX1	1	0	0	0	0	0	1	S1
CYP2S1	1	0	0	0	0	0	1	S1
APRT	1	1	1	1	1	1	6	S1,S2,S3,S4,S5,S6
ZNF342	1	0	0	0	0	0	1	S1
BC040653_1367	1	0	0	0	0	0	1	S1
MMP8	1	1	1	0	0	0	3	S1,S2,S3
DUSP22	1	1	1	0	0	0	3	S1,S2,S3
GRIN2C	1	0	0	0	0	0	1	S1
ABBA-1	1	1	1	1	1	1	6	S1,S2,S3,S4,S5,S6
TRAFD1	1	0	0	0	0	0	1	S1
CFLAR	1	0	0	0	0	0	1	S1
KIAA1644	1	1	1	1	0	1	5	S1,S2,S3,S4,S6
DAGLB	1	0	0	0	0	0	1	S1
BTBD14B	1	1	0	0	0	0	2	S1,S2
C13orf31	1	0	0	0	0	0	1	S1
PCM1	1	1	1	0	0	0	3	S1,S2,S3
RPS6KA5	1	0	0	0	0	0	1	S1
ZNF580	1	1	1	1	0	0	4	S1,S2,S3,S4
ZCCHC7	1	1	1	1	1	1	6	S1,S2,S3,S4,S5,S6
OSBPL6	1	0	0	0	0	0	1	S1
SNAPAP	1	1	0	0	0	0	2	S1,S2
CNOT2	1	1	1	1	0	0	4	S1,S2,S3,S4
NOV	1	1	0	0	0	0	2	S1,S2
STAG2	1	1	1	1	1	0	5	S1,S2,S3,S4,S5
AK097297_2120	1	0	0	0	0	0	1	S1
ZNF445	1	0	0	0	0	0	1	S1
MAST2	1	1	0	0	0	0	2	S1,S2
HIG2	1	1	1	1	1	1	6	S1,S2,S3,S4,S5,S6
FLJ39639	1	1	1	1	1	1	6	S1,S2,S3,S4,S5,S6
ARG2	1	0	0	0	0	0	1	S1
UBE2A	1	0	0	0	0	0	1	S1
CMTM4	1	0	0	0	0	0	1	S1
SCARA3	1	0	0	0	0	0	1	S1
FUS	1	1	0	0	0	0	2	S1,S2
RPS27L	1	1	0	0	0	0	2	S1,S2
AK023947_1447	1	0	0	0	0	0	1	S1
XRN2	1	1	1	0	0	0	3	S1,S2,S3
IMPA2	1	1	1	1	0	0	4	S1,S2,S3,S4
TMEM132B	1	0	0	0	0	0	1	S1
NDRG3	1	0	0	0	0	0	1	S1
MGC10981	1	1	0	0	0	0	2	S1,S2
AK055637_2040	1	0	0	0	0	0	1	S1
AGT	1	1	1	1	0	0	4	S1,S2,S3,S4
C6orf146	1	1	1	1	1	1	6	S1,S2,S3,S4,S5,S6
BC034020_32	1	0	0	0	0	0	1	S1
ADAMTS18	1	0	0	0	0	0	1	S1
PRKD2	1	0	0	0	0	0	1	S1
GZMK	1	1	1	0	0	0	3	S1,S2,S3
FKBP5	1	1	1	0	0	0	3	S1,S2,S3
AL832990_2896	1	0	0	0	0	0	1	S1
LRP4	1	0	0	0	0	0	1	S1
AQP9	1	1	1	1	0	1	5	S1,S2,S3,S4,S6
POP4	1	1	1	1	1	1	6	S1,S2,S3,S4,S5,S6
TBC1D9B	1	0	0	0	0	0	1	S1
SH3BP2	1	1	1	1	0	0	4	S1,S2,S3,S4
KIAA1505	1	0	0	0	0	0	1	S1
BCL2	1	1	1	1	1	1	6	S1,S2,S3,S4,S5,S6
PDE7A	1	1	1	1	0	1	5	S1,S2,S3,S4,S6
NDUFAF1	1	1	0	0	0	0	2	S1,S2
CALCOCO1	1	0	0	0	0	0	1	S1
CAPN5	1	0	0	0	0	0	1	S1
CGB7	1	0	0	0	0	0	1	S1
CD37	1	0	0	0	0	0	1	S1
MAP3K1	1	0	0	0	0	0	1	S1
MED15	1	0	0	0	0	0	1	S1
PSMA6	1	1	0	0	0	0	2	S1,S2
ADAT2	1	0	0	0	0	0	1	S1
BTN2A1	1	1	0	0	0	1	3	S1,S2,S6
KIAA0907	1	0	0	0	0	0	1	S1
CCDC42	1	1	1	1	0	1	5	S1,S2,S3,S4,S6
TRAP1	1	0	0	0	0	0	1	S1
ZC3H15	1	1	1	1	1	1	6	S1,S2,S3,S4,S5,S6
GCA	1	0	0	0	0	0	1	S1
CSK	1	0	0	0	0	0	1	S1
AL080216_1611	1	1	1	0	0	0	3	S1,S2,S3
RDX	1	1	1	1	0	0	4	S1,S2,S3,S4
ETS2	1	1	1	1	1	0	5	S1,S2,S3,S4,S5
HSPB7	1	1	0	0	0	0	2	S1,S2
PSMC2	1	0	0	0	0	0	1	S1
ITFG2	1	0	0	0	0	0	1	S1
BLOC1S1	1	1	1	1	1	1	6	S1,S2,S3,S4,S5,S6
EAF2	1	0	0	0	0	0	1	S1
MTMR11	1	1	0	0	0	0	2	S1,S2
PRKAA1	1	1	1	1	0	0	4	S1,S2,S3,S4
C1orf160	1	1	1	1	1	1	6	S1,S2,S3,S4,S5,S6
GTF2F1	1	1	1	1	0	0	4	S1,S2,S3,S4
AP1GBP1	1	0	0	0	0	0	1	S1
OCRL	1	1	1	1	1	1	6	S1,S2,S3,S4,S5,S6
PRKX	1	0	0	0	0	0	1	S1
LY86	1	1	0	0	0	0	2	S1,S2
BC035768_2522	1	0	0	0	0	0	1	S1
RPL27A	1	1	0	0	0	0	2	S1,S2
COL19A1	1	1	0	0	0	0	2	S1,S2
CYB5B	1	0	0	0	0	0	1	S1
NM_002451_1427	1	0	0	0	0	0	1	S1
AKAP8L	1	1	1	1	0	1	5	S1,S2,S3,S4,S6
CEP55	1	1	1	1	1	1	6	S1,S2,S3,S4,S5,S6
PSMD6	1	0	0	0	0	0	1	S1
EML1	1	1	1	1	0	0	4	S1,S2,S3,S4
SCO1	1	0	0	0	0	0	1	S1
TRIT1	1	1	1	1	0	0	4	S1,S2,S3,S4
MIF	1	0	0	0	0	0	1	S1
RGN	1	1	0	0	0	0	2	S1,S2
DHX9	1	1	1	1	1	1	6	S1,S2,S3,S4,S5,S6
FLJ21865	1	0	0	0	0	0	1	S1
BAP1	1	0	0	0	0	0	1	S1
GALNT9	1	0	0	0	0	0	1	S1
ARFGEF1	1	0	0	0	0	0	1	S1
RFWD2	1	1	1	1	0	0	4	S1,S2,S3,S4
KLRF1	1	0	0	0	0	0	1	S1
PRELID1	1	1	1	0	0	0	3	S1,S2,S3
MRGPRX2	1	0	0	0	0	0	1	S1
TUBG1	1	1	1	0	0	0	3	S1,S2,S3
ZNF134	1	0	0	0	0	0	1	S1
STX3	1	1	0	0	0	0	2	S1,S2
MAPK11	1	1	1	1	0	0	4	S1,S2,S3,S4
KIAA0409	1	0	0	0	0	1	2	S1,S6
TCF7	1	1	0	0	0	0	2	S1,S2
SCRN2	1	1	1	1	0	0	4	S1,S2,S3,S4
SLC26A6	1	1	1	0	0	0	3	S1,S2,S3
PSMA7	1	0	0	0	0	0	1	S1
DBP	1	1	1	1	0	0	4	S1,S2,S3,S4
NLRP1	1	0	0	0	0	0	1	S1
FGFBP2	1	1	1	1	0	0	4	S1,S2,S3,S4
HNRPDL	1	1	0	0	0	0	2	S1,S2
DACH1	1	1	1	1	0	1	5	S1,S2,S3,S4,S6
GFI1B	1	1	1	1	1	1	6	S1,S2,S3,S4,S5,S6
LAGE3	1	1	1	1	1	1	6	S1,S2,S3,S4,S5,S6
HSM804325_2476	1	0	0	0	0	0	1	S1
SF3B2	1	1	1	1	0	1	5	S1,S2,S3,S4,S6
MLANA	1	1	1	1	1	1	6	S1,S2,S3,S4,S5,S6
E2F7	1	1	1	1	0	0	4	S1,S2,S3,S4
ZNF672	1	0	0	0	0	0	1	S1
CEBPB	1	0	0	0	0	0	1	S1
DFFA	1	0	0	0	0	0	1	S1
DNASE1L1	1	0	0	0	0	0	1	S1
SFRS3	1	0	0	0	0	0	1	S1
AK025726_2884	1	1	1	0	0	0	3	S1,S2,S3
C19orf22	1	0	0	0	0	0	1	S1
CREG1	1	0	0	0	0	0	1	S1
BC039338_2069	1	1	1	1	0	0	4	S1,S2,S3,S4
NM_014652_3744	1	0	0	0	0	0	1	S1
NM_002117_1380	1	0	0	0	0	0	1	S1
NEDD8	1	1	1	0	0	0	3	S1,S2,S3
JTV1	1	1	1	0	0	0	3	S1,S2,S3
DAG1	1	1	1	1	0	0	4	S1,S2,S3,S4
POU2AF1	1	1	0	0	0	0	2	S1,S2
BAG3	1	0	0	0	0	0	1	S1
GPR77	1	0	0	0	0	0	1	S1
RPP40	1	1	1	0	0	0	3	S1,S2,S3
ATP6V0E2	1	1	1	0	0	0	3	S1,S2,S3
EDF1	1	0	0	0	0	0	1	S1
ITK	1	0	0	0	0	0	1	S1
WNT10B	1	0	0	0	0	0	1	S1
PI4K2B	1	1	1	0	0	0	3	S1,S2,S3
BC015446_502	1	1	0	0	0	0	2	S1,S2
TLN1	1	1	0	0	0	0	2	S1,S2
FUZ	1	0	0	0	0	0	1	S1
CMAS	1	0	0	0	0	0	1	S1
C14orf24	1	0	0	0	0	0	1	S1
CKLF	1	1	1	0	0	0	3	S1,S2,S3
LOC131149	1	1	1	1	0	0	4	S1,S2,S3,S4
PRKCSH	1	1	1	1	0	0	4	S1,S2,S3,S4
interleukin-1 type I receptor	1	0	0	0	0	0	1	S1
MRPL11	1	1	0	0	0	0	2	S1,S2
NEDD4L	1	0	0	0	0	0	1	S1
ARL11	1	0	0	0	0	0	1	S1
GSS	1	1	1	1	1	1	6	S1,S2,S3,S4,S5,S6
GLTSCR2	1	1	0	0	0	0	2	S1,S2
APP	1	1	0	0	0	0	2	S1,S2
EIF2B2	1	1	1	1	1	0	5	S1,S2,S3,S4,S5
NP	1	1	0	0	0	0	2	S1,S2
ABRA	1	0	0	0	0	0	1	S1
TMEM188	1	1	0	0	0	0	2	S1,S2
SLC25A33	1	1	1	1	1	1	6	S1,S2,S3,S4,S5,S6
CXCR7	1	0	0	0	0	0	1	S1
IQCD	1	0	0	0	0	0	1	S1
CDCP1	1	0	0	0	0	0	1	S1
RNH1	1	0	0	0	0	0	1	S1
UBE2J1	1	0	0	0	0	0	1	S1
SACS	1	1	0	0	0	0	2	S1,S2
STAC	1	0	0	0	0	0	1	S1
ZNF664	1	1	0	0	0	0	2	S1,S2
CYB5R4	1	0	0	0	0	0	1	S1
BCAP31	1	0	0	0	0	0	1	S1
KRTAP5-9	1	1	1	1	0	0	4	S1,S2,S3,S4
NAPE-PLD	1	1	0	0	0	0	2	S1,S2
ALG2	1	0	0	0	0	0	1	S1
CLSTN3	1	1	1	1	0	0	4	S1,S2,S3,S4
MTTP	1	1	1	1	0	0	4	S1,S2,S3,S4
PGM3	1	1	1	1	1	1	6	S1,S2,S3,S4,S5,S6
DIS3	1	0	0	0	0	0	1	S1
USP21	1	1	0	0	0	0	2	S1,S2
NPDC1	1	1	0	0	0	0	2	S1,S2
CEP170	1	1	0	0	0	0	2	S1,S2
SCN2A	1	0	0	0	0	0	1	S1
angiopoietin-2B	1	0	0	0	0	0	1	S1
GAPVD1	1	0	0	0	0	0	1	S1
SRF	1	0	0	0	0	0	1	S1
ZDHHC7	1	0	0	0	0	0	1	S1
GLIS2	1	1	0	0	0	0	2	S1,S2
BF667436_1318	1	0	0	0	0	0	1	S1
NKTR	1	0	0	0	0	0	1	S1
AK097628_278	1	1	0	0	0	0	2	S1,S2
CCDC88B	1	0	0	0	0	0	1	S1
FAM18B2	1	1	0	0	0	0	2	S1,S2
NCAN	1	0	0	0	0	0	1	S1
PKN1	1	0	0	0	0	0	1	S1
BC038432_1622	1	0	0	0	0	0	1	S1
PPME1	1	1	0	0	0	0	2	S1,S2
SCARA5	1	0	0	0	0	0	1	S1
FUNDC2	1	1	1	0	0	0	3	S1,S2,S3
BCKDK	1	0	0	0	0	0	1	S1
SPOCK1	1	0	0	0	0	0	1	S1
ITGB1BP2	1	1	0	0	0	0	2	S1,S2
GMFG	1	1	1	1	1	0	5	S1,S2,S3,S4,S5
TMEPAI	1	0	0	0	0	0	1	S1
OIT3	1	1	1	1	1	0	5	S1,S2,S3,S4,S5
ATP6V1F	1	1	1	1	0	0	4	S1,S2,S3,S4
KCNJ15	1	1	0	0	0	0	2	S1,S2
RBBP7	1	0	0	0	0	0	1	S1
FLOT1	1	1	0	0	0	0	2	S1,S2
DUX2	1	0	0	0	0	0	1	S1
FGFR2	1	0	0	0	0	0	1	S1
AK090573_851	1	0	0	0	0	0	1	S1
WDR16	1	1	1	1	0	0	4	S1,S2,S3,S4
BX537640_6186	1	1	0	0	0	0	2	S1,S2
PINX1	1	1	0	0	0	0	2	S1,S2
VPS11	1	0	0	0	0	0	1	S1
FAHD2B	1	1	1	1	1	0	5	S1,S2,S3,S4,S5
LMNB1	1	1	0	0	0	0	2	S1,S2
KRT1	1	0	0	0	0	0	1	S1
ANKFY1	1	1	1	1	0	0	4	S1,S2,S3,S4
AHCY	1	0	0	0	0	0	1	S1
ABHD5	1	0	0	0	0	0	1	S1
PRKRIR	1	0	0	0	0	0	1	S1
TMEM66	1	0	0	0	0	0	1	S1
FANCL	1	0	0	0	0	0	1	S1
SAP30BP	1	1	1	1	0	0	4	S1,S2,S3,S4
PPFIA3	1	1	0	0	0	0	2	S1,S2
KIAA0515	1	0	0	0	0	0	1	S1
PPP1CA	1	0	0	0	0	0	1	S1
C1orf128	1	1	0	0	0	0	2	S1,S2
RNF170	1	0	0	0	0	0	1	S1
FLJ43390	1	1	1	0	0	0	3	S1,S2,S3
CDC37L1	1	1	1	1	0	0	4	S1,S2,S3,S4
BAZ2B	1	0	0	0	0	0	1	S1
KLF9	1	1	0	0	0	0	2	S1,S2
RELL2	1	0	0	0	0	0	1	S1
C9orf114	1	0	0	0	0	0	1	S1
PI4KAP2	1	0	0	0	0	0	1	S1
CRYBA4	1	0	0	0	0	0	1	S1
NDUFB8	1	0	0	0	0	0	1	S1
AK092608_1674	1	0	0	0	0	0	1	S1
STK4	1	0	0	0	0	0	1	S1
ZNHIT1	1	1	1	1	1	1	6	S1,S2,S3,S4,S5,S6
BANP	1	1	1	0	0	0	3	S1,S2,S3
TMEM160	1	1	1	1	0	0	4	S1,S2,S3,S4
PPIL1	1	1	0	0	0	0	2	S1,S2
C19orf61	1	0	0	0	0	0	1	S1
NDUFS6	1	1	0	0	0	0	2	S1,S2
ATP5D	1	1	1	1	0	0	4	S1,S2,S3,S4
LOC340052	1	0	0	0	0	0	1	S1
MGC45922	1	1	0	0	0	0	2	S1,S2
DDX24	1	1	1	1	0	0	4	S1,S2,S3,S4
CPS1	1	0	0	0	0	0	1	S1
MSRA	1	0	0	0	0	0	1	S1
PSMA8	1	1	0	0	0	0	2	S1,S2
HEXDC	1	1	1	0	0	0	3	S1,S2,S3
PCDHB18	1	0	0	0	0	0	1	S1
G0S2	1	1	0	0	0	0	2	S1,S2
LOC198437	1	1	0	0	0	0	2	S1,S2
ZNF346	1	0	0	0	0	0	1	S1
ABHD1	1	1	1	1	0	0	4	S1,S2,S3,S4
AKR7A2	1	0	0	0	0	0	1	S1
SORT1	1	1	0	0	0	0	2	S1,S2
ZNF175	1	0	0	0	0	0	1	S1
SRPX	1	1	0	0	0	0	2	S1,S2
SAMD10	1	0	0	0	0	0	1	S1
CLDN19	1	0	0	0	0	0	1	S1
TYMS	1	0	0	0	0	0	1	S1
TAS2R10	1	0	0	0	0	0	1	S1
BUB3	1	1	1	1	1	0	5	S1,S2,S3,S4,S5
DGKQ	1	0	0	0	0	0	1	S1
THSD3	1	1	1	1	1	1	6	S1,S2,S3,S4,S5,S6
PUF60	1	1	0	0	0	0	2	S1,S2
PLTP	1	1	0	0	0	0	2	S1,S2
AF161369_801	1	1	1	1	1	0	5	S1,S2,S3,S4,S5
NM_018982_1561	1	1	1	1	1	1	6	S1,S2,S3,S4,S5,S6
NM_173498_2144	1	1	1	0	0	0	3	S1,S2,S3
H2BFS	1	1	0	0	0	0	2	S1,S2
CCR2	1	0	0	0	0	0	1	S1
WDFY3	1	0	0	0	0	0	1	S1
APOB48R	1	1	0	0	0	0	2	S1,S2
SPG20	1	0	0	0	0	0	1	S1
UBB	1	1	1	1	0	0	4	S1,S2,S3,S4
ILVBL	1	1	0	0	0	0	2	S1,S2
IL13RA1	1	1	1	1	0	0	4	S1,S2,S3,S4
MAGEE1	1	0	0	0	0	0	1	S1
LOC63920	1	0	0	0	0	0	1	S1
ZNF569	1	1	1	1	1	0	5	S1,S2,S3,S4,S5
CHD4	1	1	0	0	0	0	2	S1,S2
C2orf43	1	1	0	0	0	1	3	S1,S2,S6
KIAA1189	1	1	0	0	0	0	2	S1,S2
POLB	1	0	0	0	0	0	1	S1
ENOX1	1	1	0	0	0	0	2	S1,S2
RNF5	1	1	0	0	0	0	2	S1,S2
TADA3L	1	0	0	0	0	0	1	S1
C21orf96	1	1	1	1	1	0	5	S1,S2,S3,S4,S5
HSU72518_148	1	1	1	1	1	1	6	S1,S2,S3,S4,S5,S6
CD247	1	1	1	1	0	0	4	S1,S2,S3,S4
GCN5L2	1	0	0	0	0	0	1	S1
CPVL	1	0	0	0	0	0	1	S1
hAWMS1	1	1	1	1	0	0	4	S1,S2,S3,S4
ECGF1	1	1	0	0	0	0	2	S1,S2
PAMCI	1	1	1	1	0	0	4	S1,S2,S3,S4
RPS14	1	1	1	1	1	0	5	S1,S2,S3,S4,S5
HAPLN1	1	0	0	0	0	0	1	S1
ROR1	1	1	1	1	1	1	6	S1,S2,S3,S4,S5,S6
2'-PDE	1	1	1	1	0	0	4	S1,S2,S3,S4
HDGF	1	0	0	0	0	0	1	S1
TNFRSF10B	1	1	0	0	0	0	2	S1,S2
ARHGEF15	1	0	0	0	0	0	1	S1
C1orf122	1	0	0	0	0	0	1	S1
ZCCHC6	1	0	1	0	0	0	2	S1,S3
NCF1	1	1	0	0	0	0	2	S1,S2
C14orf113	1	1	1	1	0	0	4	S1,S2,S3,S4
DDEFL1	1	0	0	0	0	0	1	S1
AF085926_439	1	0	0	0	0	0	1	S1
NM_173498_3248	1	0	0	0	0	0	1	S1
ATPIF1	1	1	1	1	1	1	6	S1,S2,S3,S4,S5,S6
CFL2	1	0	0	0	0	0	1	S1
LOC375121	1	0	0	0	0	0	1	S1
CRKL	1	1	1	0	0	0	3	S1,S2,S3
RBM24	1	0	0	0	0	0	1	S1
MCCC2	1	1	0	0	0	0	2	S1,S2
ANAPC11	1	0	0	0	0	0	1	S1
CDC40	1	1	1	1	0	0	4	S1,S2,S3,S4
MYLIP	1	0	0	0	0	0	1	S1
SLC5A8	1	0	0	0	0	0	1	S1
TMCO3	1	1	0	0	0	0	2	S1,S2
HGS	1	1	0	0	0	0	2	S1,S2
GTF2IRD2B	1	0	0	0	0	0	1	S1
ZFYVE16	1	0	0	0	0	1	2	S1,S6
ALOX5	1	0	0	0	0	0	1	S1
RPAP2	1	1	0	0	0	0	2	S1,S2
RCC2	1	1	0	0	0	0	2	S1,S2
EPHB4	1	0	0	0	0	0	1	S1
ULK3	1	1	1	0	0	0	3	S1,S2,S3
C11orf73	1	0	0	0	0	0	1	S1
C9orf32	1	1	0	0	0	0	2	S1,S2
FIP1L1	1	0	0	0	0	0	1	S1
TMEM161B	1	0	0	0	0	0	1	S1
PHF11	1	0	0	0	0	0	1	S1
ZNF187	1	1	1	1	1	0	5	S1,S2,S3,S4,S5
INTS12	1	0	0	0	0	0	1	S1
ZNF428	1	1	0	0	0	0	2	S1,S2
TCN1	1	1	0	0	0	0	2	S1,S2
NKIRAS2	1	1	1	1	1	1	6	S1,S2,S3,S4,S5,S6
TIMM10	1	0	0	0	0	0	1	S1
STX4	1	1	0	0	0	0	2	S1,S2
DKFZp686E2158	1	1	1	1	1	0	5	S1,S2,S3,S4,S5
IL12A	1	0	0	0	0	0	1	S1
AK021709_633	1	1	0	0	0	0	2	S1,S2
NM_016354_2666	1	0	0	0	0	0	1	S1
UBIAD1	1	0	0	0	0	0	1	S1
MKKS	1	1	1	1	0	0	4	S1,S2,S3,S4
PEX13	1	0	0	0	0	0	1	S1
LARP5	1	1	0	0	0	0	2	S1,S2
C14orf159	1	1	0	0	0	0	2	S1,S2
FBXL12	1	1	1	0	0	0	3	S1,S2,S3
FASTK	1	0	0	0	0	0	1	S1
EDC4	1	1	1	1	1	1	6	S1,S2,S3,S4,S5,S6
GTPBP8	1	0	0	0	0	0	1	S1
SNRPD1	1	0	0	0	0	0	1	S1
NUDT13	1	0	0	0	0	0	1	S1
M90356_514	1	0	0	0	0	0	1	S1
BC051735_1161	1	0	0	0	0	0	1	S1
ZNF33A	1	0	0	0	0	0	1	S1
C20orf59	1	1	1	1	1	0	5	S1,S2,S3,S4,S5
CUL4A	1	0	0	0	0	0	1	S1
HNRPK	1	0	0	0	0	0	1	S1
DMC1	1	1	0	0	0	0	2	S1,S2
LOC375518	1	0	0	0	0	0	1	S1
GDI1	1	1	1	1	1	1	6	S1,S2,S3,S4,S5,S6
CCL11	1	1	0	0	0	0	2	S1,S2
SBF2	1	1	1	0	0	0	3	S1,S2,S3
PAK2	1	0	0	0	0	0	1	S1
MYO3B	1	0	0	0	0	0	1	S1
KLHL13	1	1	1	1	0	0	4	S1,S2,S3,S4
P2RY5	1	1	0	0	0	0	2	S1,S2
TCRB	1	1	1	0	0	0	3	S1,S2,S3
MRPL34	1	0	0	0	0	0	1	S1
LOC201164	1	0	0	0	0	0	1	S1
EIF3S10	1	0	0	0	0	0	1	S1
IL4R	1	0	0	0	0	0	1	S1
SKAP1	1	0	0	0	0	0	1	S1
SPR	1	1	0	0	0	0	2	S1,S2
ZDHHC2	1	0	0	0	0	0	1	S1
ISG20L2	1	0	0	0	0	0	1	S1
CDKN2AIPNL	1	1	0	0	0	0	2	S1,S2
CCDC74B	1	1	0	0	0	0	2	S1,S2
NCAM2	1	0	0	0	0	0	1	S1
RXRG	1	1	0	0	0	0	2	S1,S2
SOX6	1	1	1	0	0	0	3	S1,S2,S3
FLJ14107	1	1	0	0	0	0	2	S1,S2
ABCG5	1	0	0	0	0	0	1	S1
HLA-A	1	1	0	0	0	0	2	S1,S2
CD300LB	1	0	0	0	0	0	1	S1
VRK1	1	0	0	0	0	0	1	S1
FAM100B	1	1	0	0	0	0	2	S1,S2
NFYB	1	1	0	0	0	0	2	S1,S2
WDR81	1	1	0	0	0	0	2	S1,S2
P2RY4	1	0	0	0	0	0	1	S1
IGSF2	1	0	0	0	0	0	1	S1
GPR22	1	0	0	0	0	0	1	S1
GGA3	1	0	0	0	0	0	1	S1
CDC42BPA	1	1	0	0	0	0	2	S1,S2
LOC145474	1	1	1	1	1	1	6	S1,S2,S3,S4,S5,S6
UPF1	1	0	0	0	0	0	1	S1
MBD3L2	1	1	1	0	0	0	3	S1,S2,S3
PMF1	1	0	0	0	0	0	1	S1
FOXK1	1	0	0	0	0	0	1	S1
AK055903_2579	1	1	0	0	0	1	3	S1,S2,S6
ZNF211	1	0	0	0	0	0	1	S1
LOC283902	1	1	0	0	0	0	2	S1,S2
NM_030972_589	1	0	0	0	0	0	1	S1
DHX38	1	1	0	0	0	0	2	S1,S2
C1orf156	1	1	1	0	0	0	3	S1,S2,S3
NPEPL1	1	0	0	0	0	0	1	S1
EGFL7	1	0	0	0	0	0	1	S1
DMAP1	1	1	0	0	0	0	2	S1,S2
AK094398_1753	1	1	0	0	0	0	2	S1,S2
SPATA8	1	1	1	0	0	0	3	S1,S2,S3
CHM	1	1	1	1	1	0	5	S1,S2,S3,S4,S5
DCN	1	0	0	0	0	0	1	S1
KRT36	1	1	0	0	0	0	2	S1,S2
RIC3	1	1	1	0	0	0	3	S1,S2,S3
DPY19L3	1	1	1	1	0	1	5	S1,S2,S3,S4,S6
BC047080_2319	1	0	0	0	0	0	1	S1
FPGT	1	0	0	0	0	0	1	S1
CRYGD	1	0	0	0	0	0	1	S1
DNALI1	1	0	0	0	0	0	1	S1
SRBD1	1	0	0	0	0	0	1	S1
ZNF383	1	1	1	0	0	0	3	S1,S2,S3
LOC653314	1	1	0	0	0	0	2	S1,S2
AK021642_1912	1	0	0	0	0	0	1	S1
TNMD	1	1	1	1	0	0	4	S1,S2,S3,S4
UAP1	1	0	0	0	0	0	1	S1
LOC440117	1	1	1	0	0	0	3	S1,S2,S3
PIK3CB	1	0	0	0	0	0	1	S1
ABCC11	1	0	0	0	0	0	1	S1
DSCR2	1	1	0	0	0	0	2	S1,S2
IL6R	1	1	0	0	0	0	2	S1,S2
MRPL28	1	1	0	0	0	0	2	S1,S2
KIAA1799	1	0	0	0	0	0	1	S1
C5orf33	1	0	0	0	0	0	1	S1
GPR111	1	1	1	1	0	0	4	S1,S2,S3,S4
LOC284837	1	1	0	0	0	0	2	S1,S2
LOC143941	1	1	0	0	0	0	2	S1,S2
THOC6	1	1	0	0	0	0	2	S1,S2
CPOX	1	1	1	1	1	0	5	S1,S2,S3,S4,S5
XM_039570_5353	1	1	0	0	0	0	2	S1,S2
RPAP3	1	0	0	0	0	0	1	S1
LOC283501	1	0	0	0	0	0	1	S1
HSPC171	1	1	1	1	1	1	6	S1,S2,S3,S4,S5,S6
ITCH	1	1	1	0	0	0	3	S1,S2,S3
EPPK1	1	0	0	0	0	0	1	S1
NAC1	1	1	1	0	0	0	3	S1,S2,S3
IRF4	1	0	0	0	0	0	1	S1
PTMA	1	1	1	1	1	0	5	S1,S2,S3,S4,S5
MMP13	1	0	0	0	0	0	1	S1
TCEAL8	1	1	0	0	0	0	2	S1,S2
UBE4A	1	0	0	0	0	0	1	S1
LOC340281	1	0	0	0	0	0	1	S1
VCX3B	1	0	0	0	0	0	1	S1
PLEKHG4B	1	1	1	1	0	0	4	S1,S2,S3,S4
FLJ23356	1	0	0	0	0	0	1	S1
NM_033045_2095	1	0	0	0	0	0	1	S1
WNT9A	1	0	0	0	0	0	1	S1
SNRPA	1	1	1	1	1	0	5	S1,S2,S3,S4,S5
RASAL2	1	0	0	0	0	0	1	S1
SHROOM1	1	0	0	0	0	0	1	S1
ZNF621	1	0	0	0	0	0	1	S1
MED27	1	1	1	0	0	0	3	S1,S2,S3
EIF3E	1	0	0	0	0	0	1	S1
NEK2	1	1	0	0	0	0	2	S1,S2
PRELP	1	0	0	1	1	1	4	S1,S4,S5,S6
NUP62CL	1	0	0	0	0	0	1	S1
GPR137B	1	1	0	0	0	0	2	S1,S2
PCDH9	1	0	0	0	0	0	1	S1
TLR9	1	1	0	0	0	0	2	S1,S2
RAB11FIP3	1	1	1	1	0	0	4	S1,S2,S3,S4
CERKL	1	0	0	0	0	0	1	S1
AL832938_3682	1	0	0	0	0	0	1	S1
CTDSPL2	1	1	1	1	0	0	4	S1,S2,S3,S4
AL117454_1521	1	1	1	0	0	0	3	S1,S2,S3
PARP8	1	0	0	0	0	0	1	S1
NCRMS	1	1	0	0	0	0	2	S1,S2
BCL10	1	0	0	0	0	0	1	S1
UBE2H	1	1	0	0	0	0	2	S1,S2
PLCG1	1	1	1	1	0	0	4	S1,S2,S3,S4
BYSL	1	0	0	0	0	0	1	S1
AK026718_1234	1	1	1	1	0	0	4	S1,S2,S3,S4
TBL2	1	1	1	1	1	0	5	S1,S2,S3,S4,S5
HOXB3	1	0	0	0	0	0	1	S1
NM_001489_3654	1	0	0	0	0	0	1	S1
CD81	1	0	0	0	0	0	1	S1
AK057923_2162	1	0	0	0	0	0	1	S1
ZNF367	1	0	0	0	0	0	1	S1
SI	1	1	0	0	0	0	2	S1,S2
PAH	1	1	1	1	0	1	5	S1,S2,S3,S4,S6
YIPF4	1	0	0	0	0	0	1	S1
ADK	1	1	0	0	0	0	2	S1,S2
PPAP2B	1	1	1	0	0	0	3	S1,S2,S3
DFFB	1	0	0	0	0	0	1	S1
APOB	1	1	1	1	0	0	4	S1,S2,S3,S4
LOC374473	1	1	1	1	1	1	6	S1,S2,S3,S4,S5,S6
GRK6	1	0	0	0	0	0	1	S1
GTF2A1L	1	0	0	0	0	0	1	S1
CARM1	1	1	1	1	0	0	4	S1,S2,S3,S4
SLCO3A1	1	0	0	0	0	0	1	S1
LOC286254	1	0	0	0	0	0	1	S1
DDX49	1	0	0	0	0	0	1	S1
CBL	1	0	0	0	0	0	1	S1
BC040051_350	1	1	0	0	0	0	2	S1,S2
DOCK1	1	1	1	1	0	0	4	S1,S2,S3,S4
NHEDC2	1	1	1	1	0	0	4	S1,S2,S3,S4
COL11A1	1	0	0	0	0	0	1	S1
CDIPT	1	1	0	0	0	0	2	S1,S2
ME3	1	0	0	0	0	0	1	S1
B4GALT4	1	1	0	0	0	0	2	S1,S2
BC040985_2087	1	1	1	0	0	0	3	S1,S2,S3
STK17A	1	0	0	0	0	0	1	S1
SERINC3	1	1	1	1	1	0	5	S1,S2,S3,S4,S5
XM_113900_884	1	0	0	0	0	0	1	S1
DENND4A	1	1	0	0	0	0	2	S1,S2
C17orf75	1	1	0	0	0	0	2	S1,S2
AGRN	1	1	1	0	0	0	3	S1,S2,S3
TBX2	1	1	1	1	0	0	4	S1,S2,S3,S4
SYT4	1	1	1	1	0	0	4	S1,S2,S3,S4
BC021684_205	1	1	1	1	0	0	4	S1,S2,S3,S4
ZNF548	1	1	0	0	0	0	2	S1,S2
EXOC8	1	1	0	0	0	0	2	S1,S2
IFI27	1	1	0	0	0	0	2	S1,S2
NM_014649_2909	1	0	0	0	0	0	1	S1
SDHD	1	0	0	0	0	0	1	S1
ZMYND11	1	1	0	0	0	0	2	S1,S2
SNAI1	1	1	1	1	0	0	4	S1,S2,S3,S4
FAM101A	1	0	0	0	0	0	1	S1
QTRTD1	1	0	0	0	0	0	1	S1
AK057863_657	1	1	0	0	0	0	2	S1,S2
aromatase cytochrome P-450 (P-450AROM)	1	0	0	0	0	0	1	S1
PC	1	1	0	0	0	0	2	S1,S2
PNN	1	0	0	0	0	0	1	S1
PFN2	1	0	0	0	0	0	1	S1
COX8A	1	1	1	1	1	0	5	S1,S2,S3,S4,S5
LOC375200	1	1	0	0	0	0	2	S1,S2
ADAMTS5	1	0	0	0	0	0	1	S1
MTHFD1	1	0	0	0	0	0	1	S1
HSSNOU66_49	1	0	0	0	0	0	1	S1
RNF10	1	1	0	0	0	0	2	S1,S2
PPP1R14B	1	1	1	1	1	0	5	S1,S2,S3,S4,S5
GLUD1	1	0	0	0	0	0	1	S1
LOC127608	1	0	0	0	0	0	1	S1
KIF1A	1	0	0	0	0	0	1	S1
POU5F2	1	0	0	0	0	0	1	S1
NECAP2	1	1	1	1	1	1	6	S1,S2,S3,S4,S5,S6
SOHLH2	1	0	0	0	0	0	1	S1
AL832916_294	1	0	0	0	0	0	1	S1
FREM2	1	0	0	0	0	0	1	S1
FLJ16369	1	0	0	0	0	0	1	S1
PIP5K2A	1	1	1	0	0	0	3	S1,S2,S3
ZNF643	1	0	0	0	0	0	1	S1
IFNG	1	0	0	0	0	0	1	S1
VKORC1	1	1	0	0	0	0	2	S1,S2
AK022443_1663	1	1	1	1	1	0	5	S1,S2,S3,S4,S5
OR7C2	1	0	0	0	0	0	1	S1
ITPK1	1	1	0	0	0	0	2	S1,S2
MGC5457	1	1	0	0	0	0	2	S1,S2
C5orf32	1	0	0	0	0	0	1	S1
DNTT	1	1	0	0	0	0	2	S1,S2
AK092571_2084	1	0	0	0	0	0	1	S1
TEX9	1	1	0	0	0	0	2	S1,S2
CARTPT	1	1	0	0	0	0	2	S1,S2
CHURC1	1	0	0	0	0	0	1	S1
LOC401022	1	1	0	0	0	0	2	S1,S2
AK094155_1823	1	1	0	0	0	0	2	S1,S2
AK097245_1555	1	1	0	0	0	0	2	S1,S2
MFAP3L	1	0	0	0	0	0	1	S1
CARM1L	1	0	0	0	0	0	1	S1
WIZ	1	0	0	0	0	0	1	S1
MOV10	1	0	0	0	0	0	1	S1
FGFR1OP2	1	1	1	1	1	0	5	S1,S2,S3,S4,S5
FLJ38379	1	0	0	0	0	0	1	S1
PCDH7	1	0	0	0	0	0	1	S1
CCL2	1	1	1	0	0	0	3	S1,S2,S3
ZDHHC14	1	1	1	1	0	0	4	S1,S2,S3,S4
TIMM8B	1	1	0	0	0	0	2	S1,S2
CCDC90B	1	0	0	0	0	0	1	S1
HIST1H3D	1	1	1	0	0	0	3	S1,S2,S3
MAN2B1	1	0	0	0	0	0	1	S1
RUFY1	1	0	0	0	0	0	1	S1
AF289601_1253	1	0	0	0	0	0	1	S1
DEFA4	1	0	0	0	0	0	1	S1
AK092822_642	1	0	0	0	0	0	1	S1
LOC339899	1	1	0	0	0	0	2	S1,S2
IFI30	1	1	0	0	0	0	2	S1,S2
ZNF529	1	1	1	1	0	0	4	S1,S2,S3,S4
PPFIBP1	1	1	0	0	0	0	2	S1,S2
C3orf67	1	1	0	0	0	0	2	S1,S2
CA8	1	0	0	0	0	0	1	S1
ZNF624	1	0	0	0	0	0	1	S1
DKFZp667E0512	1	1	1	1	1	0	5	S1,S2,S3,S4,S5
LOC145678	1	0	0	0	0	0	1	S1
C18orf51	1	1	1	1	1	0	5	S1,S2,S3,S4,S5
AK093502_1768	1	0	0	0	0	0	1	S1
CDCA2	1	0	0	0	0	0	1	S1
LAIR2	1	0	0	0	0	0	1	S1
THOC5	1	0	0	0	0	0	1	S1
AK093903_2182	1	1	0	0	0	1	3	S1,S2,S6
ARMCX2	1	1	0	0	0	0	2	S1,S2
LOC343531	1	1	1	1	1	1	6	S1,S2,S3,S4,S5,S6
LOC118709	1	1	1	1	1	1	6	S1,S2,S3,S4,S5,S6
UNC50	1	1	1	0	0	0	3	S1,S2,S3
AA669750_313	1	0	0	0	0	0	1	S1
CENPK	1	0	0	0	0	0	1	S1
PHYHIPL	1	1	1	1	1	1	6	S1,S2,S3,S4,S5,S6
FAM43A	1	1	1	1	1	1	6	S1,S2,S3,S4,S5,S6
ARSA	1	1	0	0	0	0	2	S1,S2
ANXA10	1	1	1	1	0	0	4	S1,S2,S3,S4
C7orf23	1	0	0	0	0	0	1	S1
GAPDHS	1	0	0	0	0	0	1	S1
PPA2	1	0	0	0	0	0	1	S1
LOC375932	1	1	1	1	0	0	4	S1,S2,S3,S4
AK056312_1346	1	0	0	0	0	0	1	S1
PIK3R1	1	0	0	0	0	0	1	S1
KARS	1	0	0	0	0	0	1	S1
ACAD11	1	0	1	0	0	0	2	S1,S3
MRPL54	1	0	0	0	0	0	1	S1
AK075122_1016	1	0	1	1	0	1	4	S1,S3,S4,S6
KIAA1546	1	0	0	0	0	0	1	S1
LOC347281	1	0	0	1	1	1	4	S1,S4,S5,S6
TFAP2B	1	0	0	0	0	0	1	S1
SELT	1	1	0	0	0	0	2	S1,S2
PDCD10	1	0	0	0	0	0	1	S1
GINS1	1	0	0	0	0	0	1	S1
DHRS7B	1	0	0	0	0	0	1	S1
PPP1R3B	1	1	1	0	0	0	3	S1,S2,S3
NFKBIL1	1	1	0	0	0	0	2	S1,S2
LOC377886	1	0	0	0	0	0	1	S1
GRHPR	1	1	1	1	0	0	4	S1,S2,S3,S4
OR2W3	1	0	0	0	0	0	1	S1
ZFYVE20	1	1	1	0	0	0	3	S1,S2,S3
GIMAP1	1	1	0	0	0	0	2	S1,S2
EPB41L1	1	1	1	1	1	0	5	S1,S2,S3,S4,S5
EHBP1	1	0	0	0	0	0	1	S1
FAM105A	1	0	0	0	0	0	1	S1
KIAA1985	1	0	0	0	0	0	1	S1
EFHB	1	0	0	0	0	0	1	S1
GCUD2	1	0	0	0	0	0	1	S1
AK056624_1360	1	1	0	0	0	0	2	S1,S2
LOC284798	1	0	0	0	0	0	1	S1
NEAT2	1	1	1	1	1	0	5	S1,S2,S3,S4,S5
AL157484_2212	1	1	1	1	0	0	4	S1,S2,S3,S4
LOC340178	1	1	0	0	0	0	2	S1,S2
AF131834_1855	1	0	0	0	0	0	1	S1
SRP54	1	1	0	0	0	0	2	S1,S2
BC034811_2575	1	1	0	0	0	0	2	S1,S2
AGL	1	1	1	0	0	0	3	S1,S2,S3
LRRC8B	1	0	0	0	0	0	1	S1
FLJ00050	1	1	1	0	0	0	3	S1,S2,S3
FLJ20254	1	1	0	0	0	0	2	S1,S2
MAD2L1BP	1	1	0	0	0	0	2	S1,S2
GPR35	1	0	0	0	0	0	1	S1
LOC283584	1	0	0	0	0	0	1	S1
LSM12	1	1	1	1	0	0	4	S1,S2,S3,S4
AK026502_1906	1	1	0	0	0	0	2	S1,S2
AK022111_1807	1	1	0	0	0	0	2	S1,S2
BLK	1	0	0	0	0	0	1	S1
PPP3R1	1	1	1	1	1	0	5	S1,S2,S3,S4,S5
RBM33	1	0	0	0	0	0	1	S1
AF086140_221	1	0	0	0	0	0	1	S1
MTCOX3	1	1	0	0	0	0	2	S1,S2
SEMA4C	1	0	0	0	0	0	1	S1
C18orf1	1	1	1	1	0	0	4	S1,S2,S3,S4
MAML3	1	0	0	0	0	0	1	S1
CDRT4	1	1	1	0	0	0	3	S1,S2,S3
ZKSCAN2	1	1	1	1	0	0	4	S1,S2,S3,S4
ZNF583	1	0	0	0	0	0	1	S1
C14orf178	1	1	0	0	0	0	2	S1,S2
AL050285_2104	1	1	0	0	0	0	2	S1,S2
T54474_321	1	1	1	1	0	0	4	S1,S2,S3,S4
LITAF	1	0	0	0	0	0	1	S1
AK094480_1237	1	1	1	0	0	0	3	S1,S2,S3
BC040263_1547	1	0	0	0	0	0	1	S1
BC027222_1164	1	0	0	0	0	0	1	S1
LOC284067	1	0	0	0	0	0	1	S1
MGC24125	1	0	0	0	0	0	1	S1
LOC154323	1	0	0	0	0	0	1	S1
F13A1	1	0	0	0	0	0	1	S1
MGC12916	1	1	1	1	0	0	4	S1,S2,S3,S4
NM_001276_1486	1	1	0	0	0	0	2	S1,S2
ERMP1	1	0	0	0	0	0	1	S1
TFDP2	1	0	0	0	0	0	1	S1
C16orf82	1	0	0	0	0	0	1	S1
PAPSS2	1	0	0	0	0	0	1	S1
LOC375403	1	0	0	0	0	0	1	S1
SDR-O	1	0	0	0	0	0	1	S1
BC038540_352	1	1	1	1	1	0	5	S1,S2,S3,S4,S5
AF085997_456	1	0	0	0	0	0	1	S1
HMGCLL1	1	1	0	0	0	0	2	S1,S2
HUS1B	0	1	1	1	1	1	5	S2,S3,S4,S5,S6
AK075052_1550	0	1	1	1	0	1	4	S2,S3,S4,S6
OR4D1	0	1	1	1	0	0	3	S2,S3,S4
SPATA13	0	1	0	0	0	0	1	S2
MRPL53	0	1	1	1	1	1	5	S2,S3,S4,S5,S6
CLPX	0	1	1	1	1	1	5	S2,S3,S4,S5,S6
RAN	0	1	1	1	0	1	4	S2,S3,S4,S6
MUC3B	0	1	1	1	0	0	3	S2,S3,S4
NM_153251_2037	0	1	1	1	1	1	5	S2,S3,S4,S5,S6
ACP5	0	1	1	1	1	1	5	S2,S3,S4,S5,S6
FRMD6	0	1	0	0	0	0	1	S2
CARD6	0	1	1	1	1	1	5	S2,S3,S4,S5,S6
CAPRIN1	0	1	0	0	0	0	1	S2
HTR1B	0	1	0	0	0	0	1	S2
CNGB1	0	1	1	1	1	1	5	S2,S3,S4,S5,S6
STARD9	0	1	1	1	1	1	5	S2,S3,S4,S5,S6
HIBCH	0	1	1	1	1	1	5	S2,S3,S4,S5,S6
GADD45A	0	1	1	1	0	1	4	S2,S3,S4,S6
ECEL1	0	1	1	1	0	0	3	S2,S3,S4
ZNF441	0	1	1	1	1	1	5	S2,S3,S4,S5,S6
SETMAR	0	1	1	1	0	0	3	S2,S3,S4
ACSL4	0	1	1	1	1	1	5	S2,S3,S4,S5,S6
NEURL2	0	1	1	0	0	0	2	S2,S3
PFKFB4	0	1	1	1	0	0	3	S2,S3,S4
ATP6V0E1	0	1	1	1	0	1	4	S2,S3,S4,S6
HS384361_52	0	1	0	1	0	1	3	S2,S4,S6
RPL37A	0	1	0	0	0	0	1	S2
FAM96B	0	1	1	1	1	1	5	S2,S3,S4,S5,S6
BLNK	0	1	0	0	0	0	1	S2
NM_005137_4387	0	1	0	0	0	0	1	S2
STOM	0	1	1	1	0	1	4	S2,S3,S4,S6
MTIF3	0	1	1	1	0	0	3	S2,S3,S4
GEMIN8	0	1	1	1	1	1	5	S2,S3,S4,S5,S6
C17orf37	0	1	1	1	1	1	5	S2,S3,S4,S5,S6
ENPP7	0	1	1	1	1	1	5	S2,S3,S4,S5,S6
AGTRL1	0	1	1	1	0	0	3	S2,S3,S4
EXOSC3	0	1	1	1	1	1	5	S2,S3,S4,S5,S6
NM_002019_6876	0	1	1	1	1	1	5	S2,S3,S4,S5,S6
C10orf27	0	1	0	0	0	0	1	S2
ACCN3	0	1	1	1	1	1	5	S2,S3,S4,S5,S6
NM_001030_182	0	1	1	1	0	0	3	S2,S3,S4
FAM29A	0	1	0	0	0	0	1	S2
RNF7	0	1	0	0	0	0	1	S2
ZNF217	0	1	1	1	1	1	5	S2,S3,S4,S5,S6
HVCN1	0	1	1	1	0	1	4	S2,S3,S4,S6
RGS19	0	1	1	1	1	1	5	S2,S3,S4,S5,S6
MSL3L1	0	1	1	1	1	1	5	S2,S3,S4,S5,S6
PSMD4	0	1	1	1	1	1	5	S2,S3,S4,S5,S6
DCK	0	1	1	0	0	0	2	S2,S3
HELLS	0	1	0	0	0	1	2	S2,S6
FAM108A1	0	1	0	0	0	0	1	S2
MBD3	0	1	1	1	1	1	5	S2,S3,S4,S5,S6
SIPA1L1	0	1	0	0	0	0	1	S2
SMPDL3A	0	1	1	0	0	0	2	S2,S3
AK092410_1749	0	1	1	1	0	0	3	S2,S3,S4
RASSF4	0	1	1	1	1	1	5	S2,S3,S4,S5,S6
NOP5/NOP58	0	1	1	1	1	0	4	S2,S3,S4,S5
PPP1CC	0	1	1	1	0	0	3	S2,S3,S4
HSY10515_30	0	1	1	1	1	1	5	S2,S3,S4,S5,S6
ALOX5AP	0	1	1	1	0	0	3	S2,S3,S4
LOC121006	0	1	1	0	0	0	2	S2,S3
PRPF6	0	1	0	0	0	0	1	S2
CDADC1	0	1	1	1	0	1	4	S2,S3,S4,S6
EIF3CL	0	1	1	1	0	0	3	S2,S3,S4
GPX3	0	1	1	1	1	1	5	S2,S3,S4,S5,S6
TSPAN14	0	1	0	0	0	0	1	S2
GLT1D1	0	1	1	1	1	1	5	S2,S3,S4,S5,S6
SLC9A7	0	1	1	1	1	1	5	S2,S3,S4,S5,S6
FPR1	0	1	1	1	0	0	3	S2,S3,S4
HSPD1	0	1	1	0	0	0	2	S2,S3
KCNN1	0	1	1	1	1	0	4	S2,S3,S4,S5
DDOST	0	1	0	0	0	0	1	S2
SF3A1	0	1	0	0	0	0	1	S2
ARHGEF2	0	1	1	1	0	0	3	S2,S3,S4
SLC13A3	0	1	1	1	1	1	5	S2,S3,S4,S5,S6
ZNF688	0	1	1	1	0	0	3	S2,S3,S4
IRAK3	0	1	0	0	0	0	1	S2
AF339830_597	0	1	1	0	0	0	2	S2,S3
CASC5	0	1	1	1	0	0	3	S2,S3,S4
IRF7	0	1	1	1	1	0	4	S2,S3,S4,S5
PDCL3	0	1	1	1	0	0	3	S2,S3,S4
TLX3	0	1	0	0	0	0	1	S2
DUS4L	0	1	0	0	0	0	1	S2
C15orf39	0	1	1	1	1	1	5	S2,S3,S4,S5,S6
RPS2	0	1	1	0	0	0	2	S2,S3
AK094329_2086	0	1	0	0	0	0	1	S2
AKR1B1	0	1	1	1	1	1	5	S2,S3,S4,S5,S6
CCBL2	0	1	0	0	0	0	1	S2
LOC200292	0	1	1	1	1	1	5	S2,S3,S4,S5,S6
TOMM7	0	1	1	1	0	0	3	S2,S3,S4
LOC374824	0	1	1	1	1	0	4	S2,S3,S4,S5
KIAA1543	0	1	1	1	1	1	5	S2,S3,S4,S5,S6
LYPD3	0	1	1	1	0	0	3	S2,S3,S4
MADCAM1	0	1	1	1	1	0	4	S2,S3,S4,S5
LHCGR	0	1	1	1	0	1	4	S2,S3,S4,S6
KRTAP4.9	0	1	0	0	0	0	1	S2
CCT2	0	1	1	1	1	1	5	S2,S3,S4,S5,S6
CDK5RAP1	0	1	1	1	0	0	3	S2,S3,S4
C12orf30	0	1	1	1	1	1	5	S2,S3,S4,S5,S6
NM_025145_940	0	1	0	0	0	0	1	S2
OR2AG2	0	1	1	1	1	1	5	S2,S3,S4,S5,S6
GSTO1	0	1	0	0	0	0	1	S2
ADAMTS13	0	1	1	1	1	0	4	S2,S3,S4,S5
B4GALT1	0	1	0	0	0	0	1	S2
AK093202_814	0	1	0	0	0	0	1	S2
LOC377272	0	1	0	0	0	0	1	S2
LRCH4	0	1	1	1	1	1	5	S2,S3,S4,S5,S6
HAMP	0	1	0	0	0	0	1	S2
AK095791_2355	0	1	1	1	0	0	3	S2,S3,S4
FLNC	0	1	0	0	0	0	1	S2
VEGFC	0	1	1	1	1	1	5	S2,S3,S4,S5,S6
MGC61571	0	1	0	0	0	0	1	S2
HEMGN	0	1	0	0	0	0	1	S2
BC027847_21	0	1	1	1	0	0	3	S2,S3,S4
ATP5L	0	0	1	1	1	1	4	S3,S4,S5,S6
NDUFB1	0	0	1	1	0	0	2	S3,S4
NM_017831_888	0	0	1	1	1	1	4	S3,S4,S5,S6
HMGA2	0	0	1	1	1	1	4	S3,S4,S5,S6
ACR	0	0	1	1	0	0	2	S3,S4
BC037399_2089	0	0	1	1	1	0	3	S3,S4,S5
RPL39L	0	0	1	1	0	0	2	S3,S4
COX6B1	0	0	1	1	1	1	4	S3,S4,S5,S6
SNAP23	0	0	1	1	1	1	4	S3,S4,S5,S6
HS22172_328	0	0	1	1	1	1	4	S3,S4,S5,S6
PLK1	0	0	1	1	1	1	4	S3,S4,S5,S6
OSTM1	0	0	1	1	1	1	4	S3,S4,S5,S6
SUOX	0	0	1	1	1	0	3	S3,S4,S5
PTPRC	0	0	1	1	1	1	4	S3,S4,S5,S6
C19orf46	0	0	1	1	0	0	2	S3,S4
SUMO3	0	0	1	1	1	1	4	S3,S4,S5,S6
TOR1AIP1	0	0	1	1	1	1	4	S3,S4,S5,S6
LRRC47	0	0	1	0	0	0	1	S3
BQ947179_232	0	0	1	1	1	1	4	S3,S4,S5,S6
NM_014849_4082	0	0	1	1	1	1	4	S3,S4,S5,S6
STCH	0	0	1	1	1	1	4	S3,S4,S5,S6
LOC653702	0	0	1	0	0	0	1	S3
PCSK1	0	0	1	1	1	1	4	S3,S4,S5,S6
THUMPD2	0	0	1	1	0	1	3	S3,S4,S6
LOC129607	0	0	1	0	0	0	1	S3
CCNB2	0	0	1	1	1	1	4	S3,S4,S5,S6
COX6C	0	0	1	1	0	0	2	S3,S4
TCEB3	0	0	1	1	0	0	2	S3,S4
COX7A2	0	0	1	0	0	0	1	S3
FTSJ2	0	0	1	1	0	1	3	S3,S4,S6
SMNDC1	0	0	1	1	1	1	4	S3,S4,S5,S6
AJ270693_398	0	0	1	1	0	0	2	S3,S4
SEPT7	0	0	1	1	1	1	4	S3,S4,S5,S6
RAI16	0	0	1	1	1	1	4	S3,S4,S5,S6
LOC388503	0	0	1	1	1	1	4	S3,S4,S5,S6
MAL	0	0	1	1	1	1	4	S3,S4,S5,S6
SNX27	0	0	1	1	0	0	2	S3,S4
NDUFB4	0	0	1	1	0	0	2	S3,S4
NM_004566_3907	0	0	1	1	0	0	2	S3,S4
PICALM	0	0	1	1	1	1	4	S3,S4,S5,S6
DDAH2	0	0	1	1	1	1	4	S3,S4,S5,S6
UNC84B	0	0	1	0	0	0	1	S3
CAPZA2	0	0	1	0	0	0	1	S3
TADA1L	0	0	1	1	0	0	2	S3,S4
TMEM147	0	0	1	1	0	0	2	S3,S4
EGR4	0	0	1	1	1	1	4	S3,S4,S5,S6
HLA-E	0	0	1	1	0	0	2	S3,S4
LOC374997	0	0	1	1	0	0	2	S3,S4
ELAC2	0	0	1	1	1	1	4	S3,S4,S5,S6
RGS14	0	0	1	1	1	1	4	S3,S4,S5,S6
GPR84	0	0	1	1	0	0	2	S3,S4
DNAJB6	0	0	1	0	0	0	1	S3
ACN9	0	0	1	1	0	1	3	S3,S4,S6
CYHR1	0	0	1	1	1	1	4	S3,S4,S5,S6
BZW1	0	0	1	1	0	0	2	S3,S4
C12orf10	0	0	1	1	0	0	2	S3,S4
LDLRAP1	0	0	1	1	0	0	2	S3,S4
WDR51B	0	0	1	1	0	0	2	S3,S4
LOC284120	0	0	1	1	1	1	4	S3,S4,S5,S6
SIGIRR	0	0	1	1	1	1	4	S3,S4,S5,S6
MTMR3	0	0	1	1	0	1	3	S3,S4,S6
AF086010_401	0	0	1	1	0	0	2	S3,S4
RALB	0	0	1	1	0	0	2	S3,S4
XM_352962_2765	0	0	1	0	0	0	1	S3
RAB1A	0	0	1	1	0	1	3	S3,S4,S6
C5orf26	0	0	1	1	0	0	2	S3,S4
GTDC1	0	0	1	0	0	0	1	S3
TIMP2	0	0	1	0	0	0	1	S3
LMAN2	0	0	1	1	0	0	2	S3,S4
SCFD1	0	0	1	0	0	0	1	S3
RABGAP1	0	0	1	1	0	0	2	S3,S4
GPS1	0	0	1	1	0	0	2	S3,S4
BC014384_425	0	0	1	1	0	0	2	S3,S4
TRIM43	0	0	1	0	0	0	1	S3
FLT3LG	0	0	1	1	0	0	2	S3,S4
SRPK2	0	0	1	0	0	0	1	S3
SDCBP	0	0	1	1	1	1	4	S3,S4,S5,S6
ANAPC5	0	0	1	1	0	0	2	S3,S4
EXOSC4	0	0	1	1	1	1	4	S3,S4,S5,S6
MGC5139	0	0	1	1	0	0	2	S3,S4
EEF1A1	0	0	1	1	1	1	4	S3,S4,S5,S6
GCS1	0	0	1	1	0	1	3	S3,S4,S6
AF090933_484	0	0	1	0	0	0	1	S3
CHST3	0	0	1	1	0	0	2	S3,S4
SH3BGRL2	0	0	1	1	0	0	2	S3,S4
CST3	0	0	1	1	0	0	2	S3,S4
CORO1A	0	0	1	1	0	0	2	S3,S4
TMED7	0	0	1	1	0	0	2	S3,S4
HERC5	0	0	1	1	1	1	4	S3,S4,S5,S6
MRFAP1L1	0	0	1	1	0	0	2	S3,S4
SPANXB2	0	0	0	1	1	1	3	S4,S5,S6
TGFB1I1	0	0	0	1	1	1	3	S4,S5,S6
NM_145241_3042	0	0	0	1	1	1	3	S4,S5,S6
FGA	0	0	0	1	1	1	3	S4,S5,S6
C1orf52	0	0	0	1	0	1	2	S4,S6
FBXL3	0	0	0	1	1	1	3	S4,S5,S6
HIST1H4E	0	0	0	1	1	1	3	S4,S5,S6
MOAP1	0	0	0	1	0	1	2	S4,S6
CYP2R1	0	0	0	1	1	1	3	S4,S5,S6
P117	0	0	0	1	0	0	1	S4
PUM2	0	0	0	1	0	1	2	S4,S6
SCUBE1	0	0	0	1	0	1	2	S4,S6
MED7	0	0	0	1	0	1	2	S4,S6
FBXL6	0	0	0	1	0	0	1	S4
WDR22	0	0	0	1	1	1	3	S4,S5,S6
DOCK10	0	0	0	1	0	1	2	S4,S6
GSPT1	0	0	0	1	1	1	3	S4,S5,S6
DC42	0	0	0	1	0	1	2	S4,S6
GNL3L	0	0	0	1	0	1	2	S4,S6
KIDINS220	0	0	0	1	0	1	2	S4,S6
NTNG2	0	0	0	1	0	0	1	S4
PDCD6	0	0	0	1	0	0	1	S4
AK055670_1587	0	0	0	1	0	0	1	S4
CEACAM19	0	0	0	1	0	0	1	S4
UQCRC2	0	0	0	1	1	1	3	S4,S5,S6
NIF3L1	0	0	0	1	1	1	3	S4,S5,S6
RSPO3	0	0	0	1	0	0	1	S4
DKFZp434G1729	0	0	0	1	1	1	3	S4,S5,S6
AIM1L	0	0	0	1	1	1	3	S4,S5,S6
HIST2H2AB	0	0	0	1	1	1	3	S4,S5,S6
GMFB	0	0	0	1	0	0	1	S4
NOSIP	0	0	0	1	1	1	3	S4,S5,S6
LPXN	0	0	0	1	1	1	3	S4,S5,S6
POLR2G	0	0	0	1	1	1	3	S4,S5,S6
DNAJC8	0	0	0	1	0	0	1	S4
SOCS2	0	0	0	1	0	1	2	S4,S6
FXYD2	0	0	0	1	1	1	3	S4,S5,S6
MYO1A	0	0	0	1	0	1	2	S4,S6
ADPRHL2	0	0	0	1	1	1	3	S4,S5,S6
PIM3	0	0	0	1	1	1	3	S4,S5,S6
COG1	0	0	0	1	0	0	1	S4
ECM1	0	0	0	1	1	1	3	S4,S5,S6
LAMA4	0	0	0	1	1	1	3	S4,S5,S6
STX16	0	0	0	1	0	0	1	S4
OTOR	0	0	0	1	0	0	1	S4
PRR14	0	0	0	1	1	1	3	S4,S5,S6
DNAJA5	0	0	0	1	0	1	2	S4,S6
GNLY	0	0	0	1	0	0	1	S4
PRC1	0	0	0	1	1	1	3	S4,S5,S6
LOC126147	0	0	0	1	0	0	1	S4
SLC35A1	0	0	0	1	0	1	2	S4,S6
C19orf24	0	0	0	1	1	1	3	S4,S5,S6
NDUFA2	0	0	0	1	0	1	2	S4,S6
ONECUT1	0	0	0	1	0	0	1	S4
EPB42	0	0	0	1	0	0	1	S4
LARP6	0	0	0	0	1	1	2	S5,S6
ACSM3	0	0	0	0	1	1	2	S5,S6
BC042472_463	0	0	0	0	1	1	2	S5,S6
PIGL	0	0	0	0	1	1	2	S5,S6
VH5	0	0	0	0	1	1	2	S5,S6
MAP3K9	0	0	0	0	1	1	2	S5,S6
FMNL2	0	0	0	0	1	1	2	S5,S6
NXF1	0	0	0	0	1	1	2	S5,S6
UGT2A3	0	0	0	0	1	1	2	S5,S6
NM_020217_1658	0	0	0	0	0	1	1	S6
FLJ22222	0	0	0	0	0	1	1	S6
FYTTD1	0	0	0	0	0	1	1	S6
LOC728661	0	0	0	0	0	1	1	S6
PMPCB	0	0	0	0	0	1	1	S6
C6orf211	0	0	0	0	0	1	1	S6
SLC4A1	0	0	0	0	0	1	1	S6
DCTN4	0	0	0	0	0	1	1	S6
ZRANB2	0	0	0	0	0	1	1	S6
ARHGAP8	0	0	0	0	0	1	1	S6
ADSL	0	0	0	0	0	1	1	S6
HERPUD1	0	0	0	0	0	1	1	S6
MEMO1	0	0	0	0	0	1	1	S6
IRF2BP2	0	0	0	0	0	1	1	S6
HADHB	0	0	0	0	0	1	1	S6
PHF16	0	0	0	0	0	1	1	S6
TSGA10IP	0	0	0	0	0	1	1	S6
CGGBP1	0	0	0	0	0	1	1	S6
KIAA1147	0	0	0	0	0	1	1	S6
GOLGA7	0	0	0	0	0	1	1	S6
FOXA1	0	0	0	0	0	1	1	S6
PRR16	0	0	0	0	0	1	1	S6
BC020854_622	0	0	0	0	0	1	1	S6
FLJ23556	0	0	0	0	0	1	1	S6
NM_004331_1038	0	0	0	0	0	1	1	S6
CDCA8	0	0	0	0	0	1	1	S6
DEK	0	0	0	0	0	1	1	S6
SNCA	0	0	0	0	0	1	1	S6
KCTD7	0	0	0	0	0	1	1	S6

## Sheet: SVM-RFE
FeatureName	FeatureID	AvgRank
PRKX	471	3.6
RNH1	256	12.8
CST3	664	19.1
ARHGEF2	28	23.9
CHURC1	710	24.7
RASSF4	499	30.7
APRT	698	34.1
AKR1A1	108	34.5
SNCA	880	35.7
WDR61	652	36.5
CKAP4	292	39.3
PIP5K2A	737	39.8
MFAP3L	897	41.2
FECH	440	41.4
NUB1	63	42.6
ATP5G2	286	43.8
RAD17	479	44.4
KLF9	68	46.8
PTGES2	560	51.4
UBE2H	933	53.6
POU2AF1	615	54.7
SRRM1	229	57.1
TMEM147	115	58.5
RNF10	999	58.8
GRHPR	836	59.1
PSMB10	837	62.2
NM_014652_3744	581	62.6
DNTT	524	63.7
CFLAR	493	64.9
CD99	188	67.4
TWF1	535	69.6
KLRF1	686	70
CAPRIN1	157	70.4
NDUFAF1	347	75.9
ZNF569	670	77.7
RARRES3	475	78
MYST3	666	79.4
DFFB	624	80
DAGLB	62	80.4
GEMIN8	830	81.5
WDFY3	901	83.7
EIF2B2	330	84.5
SURF1	986	85.2
MOAP1	756	85.8
PPIAL4	160	86.3
BCAP31	609	86.3
GPR111	659	87
USP54	707	87
RPS6KA1	614	88.7
AHCY	137	93.4
BLNK	645	94.2
G0S2	528	94.4
LOC51252	23	97.2
TGFB1I1	295	98
BQ277155_198	923	99.6
KCNIP3	516	99.7
EXOSC4	684	100.1
TTC31	153	101.7
METTL5	432	102.1
PRF1	300	103.1
ZNF217	715	104.6
PTTG2	303	106.5
AK054768_1098	301	107.9
TLX3	435	108.5
PRKCD	616	109.1
PDZK1IP1	523	109.7
C21orf96	179	110.5
CARM1L	842	111.6
C1orf128	819	111.7
NPY2R	572	113.2
CMPK	563	113.7
TRAFD1	34	116.6
SLC35A5	263	120.7
RAN	531	121.1
PARP9	467	121.2
WSB1	806	121.5
ADK	567	122.7
RWDD3	103	123.7
ALAS2	395	124.1
CYCS	492	125.6
PMPCB	288	126.2
GCN5L2	561	127.1
PRKD2	205	127.5
BC042472_463	951	127.8
AF085926_439	961	128.5
FGFBP2	248	129.5
SETMAR	304	130.4
PPP1R3B	1011	132.6
CCM2	192	133
XM_113900_884	769	133.4
NM_002117_1380	650	134.1
GADD45A	64	135.7
IRX3	381	136.3
PRKCSH	264	139
ZCCHC7	822	139.6
NDUFB2	126	139.9
AK097575_2059	10	140.9
H2AFY	194	142.9
AKR1B1	745	143.7
MGEA5	8	144.3
DGUOK	219	144.3
SFRS1	529	144.5
RPS6KC1	316	144.8
LOC728661	83	145.5
TNFRSF10B	158	148.9
NM_032306_718	73	149.7
CCPG1	18	150.5
GNPNAT1	834	151.2
C10orf104	101	151.7
PSME1	656	153
ZNF643	359	153.3
AMY2B	131	153.6
ACTN1	265	155
ZNF624	496	155.9
C19orf43	740	156.2
TBL2	911	157
NECAP2	428	157.5
TRIM26	72	157.8
KIAA0515	130	158.1
PSD4	196	160.3
ZDHHC7	551	160.6
ABBA-1	865	161.6
NFKBIL1	996	161.8
KIAA1985	950	162.1
C20orf3	506	163
DPM2	608	163.8
ETS2	697	164.4
CCDC42	401	164.8
CSDA	327	165.2
LRFN3	725	165.8
BC038540_352	862	166.8
CCDC88B	832	167.7
MRPL53	90	167.9
ALDOA	87	169.2
SGTA	302	169.2
ATPIF1	1016	171.2
ENOX1	630	173.9
PFKFB4	19	174.9
ARSA	1006	175
LAMA4	213	175.8
RDX	156	176
BAP1	290	176
MRPL40	565	177
USP5	280	180.4
RPS2	235	181.2
GCA	796	181.4
C19orf20	504	183.3
PRIM2	379	185.6
PRELID1	59	185.9
C3orf24	15	186.1
MAP3K11	415	186.6
SDR-O	1013	187
ICT1	308	188
CDC34	46	189
NDUFB8	278	191.7
LPIN3	13	192.1
FUNDC2	734	192.6
IRAK3	322	192.9
BCL10	620	192.9
RAE1	631	193.5
RELL2	47	195.5
AK022111_1807	946	197.6
RNF20	240	197.7
PRKRIR	155	197.9
TEAD4	414	198.1
C2orf24	636	201.4
NDUFB4	449	201.6
FAM108A1	170	201.7
BAT1	671	203.3
SLC15A3	230	207
GSTP1	113	207.8
C12orf30	994	208.4
LOC284798	963	208.8
MMS19	106	209.3
RNF170	386	209.8
KCNK16	519	211.4
ARHGEF15	820	214
FAM96B	136	216.1
CAPZA2	362	219.1
PSMB6	118	219.2
ZDHHC2	33	220
RAB9A	604	220
FLNC	889	222.3
PCDH7	685	222.7
CCL2	598	223
RPL35	448	223.2
AGTRL1	315	223.7
YIF1A	133	223.9
FAM100B	777	224.6
ARHGAP8	462	225.4
HS22172_328	793	227.1
TEKT1	267	227.5
TMED10	522	228.9
NLRP1	525	231.5
LOC400456	815	232.1
PNPLA8	866	235.3
HADHB	74	237.1
LIFR	699	238.8
MAP3K1	461	239.6
KLC3	534	240.2
CCL25	351	240.6
TIMM50	76	241.3
NAIP	171	241.3
PPP1R8	237	243.3
THUMPD2	373	243.5
LOC375200	892	244.8
JMJD2B	464	244.9
SLCO5A1	498	245.4
HSPC048	174	245.5
PPP3R1	849	246.3
PSMD4	352	246.5
CCDC25	1002	247.1
BQ947179_232	767	247.2
TRIOBP	366	247.6
DGKH	307	250.9
SDHC	452	252.1
GALNAC4S-6ST	1	254
RGS14	672	255
C19orf24	753	255
F10	261	255.1
COQ6	57	257.8
OGFOD1	104	257.8
MUS81	88	258.1
FBXW5	58	259
RPLP0	250	259.2
GTF2F1	655	259.4
RGN	491	260.4
HSPB7	299	260.6
PDRG1	972	261.5
hAWMS1	260	265.2
AK025758_2368	621	265.6
LOC132870	781	267.4
DMC1	210	267.8
BC040051_350	706	269.8
FLJ20254	990	271.2
NXF1	546	271.7
AL832990_2896	874	273
ELAC2	582	273.3
KIAA1219	95	273.7
SLC25A5	190	273.8
VKORC1	984	275.8
SEC24C	571	277.1
FOXK1	427	278
E2F7	811	278
TIE1	348	278.2
LSM10	147	278.5
NM_017831_888	20	279
IRF4	605	282.6
STAT1	380	282.8
BTG3	584	284.2
SIGIRR	878	286.4
RBM34	818	286.7
C18orf1	654	288.5
TNFRSF10A	675	289.3
LSM5	151	289.6
SIGLEC7	172	289.7
C1orf122	948	293.4
PPP1R12C	12	296
ANKRD22	603	296.3
AF289601_1253	780	296.3
FBXL12	409	298.7
MRPL28	914	299
ARF4	574	299.1
CUL4A	667	299.1
SSR4	527	302.4
LOC348428	402	302.5
HEXDC	917	302.6
EGLN2	312	302.7
DDX24	244	304
UBE2Q2	457	304
NM_005137_4387	313	307.9
CSN1S1	17	308.9
M90356_514	418	309.4
BC036696_2883	827	313.6
CPVL	365	313.7
RPS14	387	318
SNRP70	693	319.4
MRPL11	587	320
PLAT	296	320.2
SNAP23	385	320.9
PTPN13	404	321.8
C9orf32	754	321.8
ATG3	60	322.1
TADA3L	628	324.2
CDK5RAP1	595	324.3
SH3BP2	442	325.5
TRIM43	739	325.9
EPHB2	30	328.3
PSMA2	144	330.2
CRKL	279	330.4
TYW3	987	331.3
COG1	700	333
SP4	81	333.1
POP4	400	333.2
PUM2	102	333.7
PIAS3	224	334.4
LOC374997	783	340.8
SERPINA6	613	342.8
CCDC74B	949	345.6
FOXJ3	225	345.7
ARHGAP4	376	345.9
C17orf75	900	346.4
POLR2G	116	348.5
MEMO1	86	352.2
STOM	489	353.8
NADK	5	354.9
HNRNPA1	552	355.3
RPL18	317	355.6
LOC127150	847	355.9
HAMP	980	356.1
LOC283584	989	356.1
MAP3K14	579	357.3
FLJ21865	816	358.4
FBXL6	228	359.6
ABHD1	869	359.9
PIM3	7	361.6
ZNF583	714	362.6
PIH1D1	111	363.4
MAL	127	364
KIAA0409	942	364
TCEB3	646	366.6
IGSF10	193	368.3
TFEC	683	368.7
CACNG4	497	370.9
GOLGB1	220	371.4
RAB11FIP1	3	371.5
PXMP3	746	373.2
FNBP4	478	375.6
FLJ31306	37	378
TFDP2	421	378.3
NDUFA2	998	378.6
TMCO3	468	379.6
LOC126147	905	379.7
C15orf39	918	379.9
LOC343531	1019	380.5
NISCH	32	381.7
UBE4A	824	381.9
KIAA1543	968	381.9
GPR148	859	382.9
SORT1	619	386.1
CD247	600	386.5
SPG20	396	387.2
NUP62CL	419	388.6
NKX2-5	501	389.4
CGB7	227	390.7
LY86	466	391.4
GRIPAP1	785	391.8
SMEK2	922	393.2
NKTR	640	394.7
AGRN	995	394.8
UXT	638	395.9
MBD3L2	843	396.1
RPL3	221	397.1
CHP2	463	397.5
UPF1	456	400
GAPDHS	975	402.2
UBB	80	402.4
MTMR11	243	402.8
ALS2CR2	338	403.6
C5orf26	867	404.1
ENOPH1	872	404.3
RBMX2	702	404.8
PITX3	397	406.6
LRFN1	720	406.6
PPP1CA	729	408.6
RPL13A	446	410.8
FLT3LG	641	411.6
LOC201164	846	412.6
FMNL2	311	413
RPL18A	257	413.3
CCT2	550	413.6
UBP1	622	414.5
PHYHIPL	1007	416
SFRS3	586	418
SUOX	372	418.2
TIMM8B	782	419.4
CYP2R1	802	419.8
KIAA0907	269	420.6
OSTM1	117	420.7
MGC61571	931	422.4
PPME1	487	422.8
DCN	275	423
TIAM1	255	423.2
VH5	564	425.6
GLTSCR2	208	426.7
PRPF40A	214	426.8
MED15	339	430.6
WDR33	99	431
ZNF187	515	431.7
SMYD2	364	431.9
SCO1	596	433.1
PKN1	669	433.9
PTPRC	195	434.3
AA669750_313	929	434.9
PDCL3	935	436.2
KLRB1	660	436.3
CSK	199	438
MKI67IP	123	438.5
C20orf75	632	438.5
MBD3	436	442.9
IFIH1	568	443
XM_352444_380	735	443
PFN2	454	443.8
THOC6	709	444.3
RPL23	305	445.5
EIF3CL	459	445.5
METRNL	56	445.7
XPA	623	446.4
SELS	482	447.4
HIST1H4L	429	447.6
FANCF	185	448.7
TRIM58	748	449.3
EHBP1	959	450.6
SFRS12	570	451
CHCHD8	860	451.5
NHEDC2	505	451.7
RPL39	276	453
DUX2	433	453
ERMP1	1000	454.1
PDE9A	391	455
KCNK17	542	455.6
KCNN1	545	458.4
NCAM2	274	458.9
AF052118_647	511	459.5
DUSP22	98	461.4
SPAG9	96	461.7
ADPRHL2	78	462.1
HSPA1B	363	462.2
ITFG2	575	463.7
SF3A1	657	464.2
ZNF536	518	464.5
OCRL	969	465.8
SULF1	956	465.9
RBM33	966	466.6
LSM12	982	471.5
PTPRZ1	354	472.6
ORAI3	167	473.1
USO1	112	473.5
USP1	973	474.2
STAP2	335	474.4
CLPX	334	478.1
LARS	776	478.1
MDFIC	177	478.4
LOC157918	634	480.2
CYB5B	143	480.4
EDN3	258	483.6
AK055670_1587	25	483.9
DDX23	665	483.9
BC039354_171	908	488
MAN2B1	800	489.5
ATP6V1F	353	491.7
FYTTD1	831	491.9
EIF5	341	492.2
BC028670_198	854	493.1
P2RY5	186	493.3
C11orf54	841	493.3
PPP1CC	726	493.9
CALB2	375	494
BTBD14B	283	495.4
RUNX1T1	651	495.4
NDRG3	875	497.5
NAV1	343	497.6
SSB	590	497.8
C17orf37	903	499
FBF1	218	500.3
SNAI1	943	501.4
STK4	490	502.6
COX6B1	411	502.7
VEGFC	1015	502.7
TMEM87A	79	503.3
TUBG1	121	505.7
ATP5L	329	505.8
JTV1	453	507
APP	576	507.4
UBIAD1	198	508.6
AK075122_1016	1012	509.3
UBE2J1	14	509.4
UTP14A	476	511.2
ACSL1	1008	511.4
BC034020_32	438	512.1
CD81	607	513.4
ERH	485	514.2
SCFD1	711	514.4
UPK1A	910	515.3
TBC1D9B	443	515.5
C7orf11	850	515.6
SPCS1	251	516.3
NUS1	741	517.7
AK092410_1749	164	517.8
PAPSS2	755	518.1
MDH2	141	518.4
MAP3K7	253	518.9
MOV10	805	519
HGF	200	519.4
ZFPM1	39	520.5
C19orf6	150	521.5
ACAD11	1024	524.7
AGT	238	525.4
ARIH2	92	526
MAPK11	272	526.6
SNAPAP	554	527.2
ZSWIM4	470	527.3
BLK	648	528.4
LRRC47	114	529.2
GAPVD1	823	529.7
CNOT2	178	530.7
RPS19BP1	1023	531.6
LOC51149	861	531.8
RPS3	233	532.6
FLJ30428	997	533.9
EIF2A	812	534.9
COX7A2	430	537.2
HS09197_635	4	539.2
DSPP	858	540.3
TXNL4A	159	542
C20orf112	66	542.7
C9orf167	727	542.9
RSBN1L	49	543.7
FXYD5	417	548.7
JAK1	500	549.2
SUCLA2	770	549.6
PSME3	182	550.6
PLK1	643	551.4
PGD	245	551.6
N49958_287	750	552.8
DOCK10	24	552.9
KRT18	426	552.9
RPS13	331	553.4
CDCA8	757	553.5
DACH1	635	559.2
C8orf76	94	559.8
KIF1A	771	561.8
PTTG1IP	84	562.6
MRPL34	585	562.8
cig41	246	565.6
PDPN	403	566.8
GPX3	855	568.1
C10orf22	787	568.7
BTN2A1	960	569.1
NDUFS6	407	569.6
AF115349_64	162	569.8
FKBP5	602	570.1
OLIG2	612	570.4
LENG10	761	571
ARG2	132	571.9
DRG1	138	572
NM_004331_1038	323	574.6
ZCRB1	437	575
PRPF6	71	576.2
ATP5F1	291	576.2
KCND3	176	576.7
NEAT2	1003	577.8
NEDD8	896	579.6
BPTF	298	580.2
KCNU1	539	583
NM_001276_1486	868	583.3
EIF3H	378	585
SLC4A1	326	586.3
LOC375403	829	586.4
DOCK1	930	586.9
DHRS7B	971	587.8
ADAMTS5	649	587.9
NOP5/NOP58	306	588.7
TFB2M	637	589.1
CAMK2G	9	591.3
OR4D1	721	592.9
GTF2B	69	593.4
OSBPL6	67	594.2
PPCS	368	595.9
HYPK	420	595.9
SLC25A39	166	596.7
MYLIP	374	598.3
C12orf62	797	598.3
EPB42	1014	598.9
TMEM188	807	599.6
VAMP3	369	600.4
ZRANB2	517	602
NDUFB1	128	602.3
ZNF445	254	603.4
FBL	569	603.6
DNAJC8	349	603.7
UTP3	122	604
ARHGAP30	798	604.1
2'-PDE	939	604.3
RASGRP1	207	604.7
AK057863_657	970	604.9
CDIPT	877	606.6
LOC118709	1022	610.9
TCF7	689	611.1
KLHL13	853	611.8
PRNP	135	612.3
CLDN19	234	613.8
WDR81	920	614.5
LOC127608	844	615
SPC25	533	615.3
TNFAIP2	840	615.6
TRAP1	309	615.8
HS384361_52	129	616.5
PSIP1	557	616.7
DKFZp564N2472	48	617.3
RBBP4	187	617.8
SEPX1	870	618.8
interleukin-1 type I receptor	163	619.1
AK022443_1663	952	619.3
ZNHIT1	690	619.7
LOC647099	226	620.2
AF339830_597	732	620.7
ZBED5	838	620.9
TAPBP	154	621
PYY2	6	621.1
SLCO3A1	601	622.8
LDLRAP1	216	624.3
CDC42BPB	606	625.6
LOC377456	26	627
IL18R1	270	628.1
CAPN5	393	628.9
CERK	247	629.4
HSPC171	974	630.8
SLC35A1	912	631.6
LOC404266	589	631.8
MRPL54	958	634.7
KLK11	703	636.6
UBE2A	957	637.1
COX6C	425	637.3
AK094892_1551	350	640
TSPAN8	653	640.2
SFRS4	189	640.4
IFI30	647	641.2
ITPK1	662	641.5
MTTP	944	643
SAE2	953	643.1
PRC1	120	644.3
EBI2	161	645
BC032899_560	765	645
C11orf73	893	646.3
FTSJ2	507	646.5
BC038432_1622	526	648.3
MAPKAPK2	520	648.7
SAMD10	788	650.7
NCF1	201	650.8
BX537640_6186	758	650.8
CCT6A	314	651.6
EIF3G	371	651.7
RIOK2	886	652.5
NDUFA13	184	652.7
CORO1A	764	653.8
TAF9B	760	655.2
LOC730378	887	656.9
BC015446_502	759	658.4
TIPIN	668	660.3
PIK3CB	583	660.4
FAHD2B	934	661.2
T54474_321	873	661.5
DKFZp667E0512	921	664.1
COBRA1	125	664.3
LOC340178	947	664.3
ZNF383	588	664.6
CNGB1	610	666.8
CD46	277	670.6
ZNF672	310	672.8
C10orf97	388	674.3
DEGS2	27	678
MRPS22	503	679.6
EFHB	1004	680.4
KRTAP5-9	540	681.2
TADA1L	839	681.8
AK094480_1237	871	682.7
SMPDL3A	209	682.9
TMEM160	879	683.1
MAGEF1	803	683.6
PTMA	152	684.1
MITD1	77	684.8
SFRS17A	678	685.1
TIMM10	810	685.5
LOC283902	924	686.8
PHF16	173	687.8
BC039338_2069	51	688.9
LIF	361	689
PSD3	405	689.6
RPL27A	358	691.2
TOMM7	532	691.2
C1S	266	691.4
SCARA5	294	692
OR52M1	55	692.9
C10orf27	22	693.8
SHD	31	693.9
AP1GBP1	716	694
SLTM	749	695.7
C20orf43	41	696.1
SMAD4	332	696.3
UQCRC2	262	697.9
SLC15A4	268	698
U61167_3904	658	699.1
KARS	1018	700.3
NM_001030_182	480	700.4
GPS1	674	700.7
AL832700_2900	44	700.9
LPXN	35	701
SNRPG	701	701.2
FBXO39	768	703.2
AL080216_1611	747	705.2
TPM3	389	705.5
KLF13	477	706.5
UNC50	1021	706.5
ONECUT1	978	708
CFL2	390	708.4
SET	191	709
C17orf32	85	709.8
VBP1	119	711.5
MAGEE1	856	711.6
GNAI2	626	713.4
EDF1	337	713.8
BC027847_21	1020	713.9
ARHGEF12	346	714.1
NM_014849_4082	324	714.9
SOX6	642	715.9
CD37	236	716.1
ZNF438	617	717.2
LOC653702	206	717.3
FBX20	422	717.7
SLC22A12	383	718.9
BC007399_118	1005	719.4
GPC1	180	720.5
SPO11	412	720.9
LOC374824	916	721.5
ATP6V0E2	562	722.4
DNMT1	434	723.7
PTH2R	538	724.6
LMO2	779	724.6
PYCR1	954	724.8
SPATA8	993	724.9
PXMP2	744	725
IQCG	494	725.4
IAH1	791	726.1
SKAP1	483	727
CHERP	61	727.1
SPR	149	727.6
MSL3L1	611	728
ARNT2	424	728.8
EEF1A1	530	729.2
GOLGA7	751	729.5
BANP	1009	729.9
APOB48R	752	732.5
CD300LB	444	732.6
JMJD4	556	732.9
MGC12916	964	733.2
POLE4	97	733.4
TCN1	217	733.7
RBM24	825	733.7
NPFFR1	169	734
MTIF3	287	734
AK022190_1529	52	734.8
PC	1001	735.6
AF086010_401	902	735.7
HTR1B	566	736.3
COLEC12	82	736.9
AL157484_2212	965	738.1
LOC375932	1025	738.5
EGFL7	673	738.7
C7orf23	1010	738.9
BCL2	510	739
TMEM167	742	739
RPL5	318	739.5
GPR128	661	739.9
PSMA4	145	742.2
TMEM161B	813	743.4
GPR84	146	744.5
NM_002019_6876	549	745
C12orf11	981	745
SNRPA	681	747.9
AKR7A2	107	748.3
GNPTG	222	748.3
RPL22L1	537	748.5
COX8A	857	748.7
FUZ	336	748.9
PICALM	273	749.1
ZNF263	713	749.1
TRAF5	367	750.1
MIF	469	750.1
C1orf160	633	750.1
SFMBT2	472	750.3
LAGE3	852	750.8
TCRB	722	751.2
C16orf82	955	751.4
EML1	772	751.7
RGL2	460	751.9
FLCN	985	752.1
POLG	559	752.5
C14orf142	786	753
MUSP1	165	753.3
CHCHD1	794	754.4
OSBPL11	21	754.6
ULK3	284	755
PNRC2	451	755.4
UBE2G2	110	755.6
BC010126_809	242	756.1
MGC24125	899	756.7
PSORS1C2	54	756.9
LETMD1	215	758.7
MGC10981	593	759.3
NM_020217_1658	344	760.4
SUPT16H	473	760.8
TMEM132B	835	761.6
FASTKD5	105	761.9
C3orf67	876	763
PPP1R14B	945	763.2
RPL37A	355	764.2
OTOR	913	767.1
WDR90	594	768
SUMO3	544	768.4
PUF60	578	768.4
SF3B1	175	768.7
DGCR14	940	769.7
KIAA0725	677	769.9
CEBPB	2	770.1
SLC6A17	38	770.2
KIAA0141	738	771.2
PDE7A	694	772.9
NTNG2	895	773.3
SNX27	232	774.1
TDG	124	774.5
C1orf52	100	774.8
CCT8	142	774.9
HNRPF	717	775.3
CPOX	321	775.4
AL050285_2104	888	775.6
UBLCP1	65	776.1
CDCA2	926	776.1
SCAMP4	688	776.2
FUCA2	140	776.5
PRKAA1	553	777.9
RPS6KA5	43	778.5
VRK1	597	778.6
GNG5	663	779.9
ECM1	356	780.1
AK025726_2884	932	780.1
MRPL3	639	780.5
GGA3	423	781.1
AK092608_1674	766	781.1
CREBBP	340	781.7
RPL39L	328	782.7
KCTD13	413	782.8
AF131834_1855	1017	783.1
SPATA13	325	784.8
DC42	89	785.3
ALDH3A2	109	785.9
CALML6	416	786
SFRS2B	573	786.1
IGSF2	682	786.6
CALCOCO1	42	786.8
EIF2B1	333	787
NM_016354_2666	555	787
DNAJC15	882	787
ZNF346	821	787.1
APOB	938	787.1
NM_014649_2909	736	787.9
UIMC1	36	788.1
EFNA1	223	788.7
DPP4	441	788.7
BAZ2B	183	788.8
IFI27	644	788.9
PMFBP1	705	790.2
TNMD	774	790.5
CD1B	342	791
RPS28	399	791
IRF7	458	791.2
ACP5	723	791.3
RPAP3	763	794.1
ITGA3	488	794.3
CUTA	465	794.9
MGC5139	784	795
THOC2	134	795.4
AF085997_456	891	795.7
AK023536_1554	789	795.8
HIST1H4C	168	797.1
COPS4	455	797.2
GSTO1	898	797.2
KIAA0494	906	797.2
FAM53A	733	798.1
TBX19	730	798.4
CYP2S1	259	798.5
PRRT1	627	798.8
TINP1	521	799
STX4	928	800.4
CYHR1	864	801.1
STAT4	239	801.2
PIK3R1	708	802
PEF1	293	802.6
NOSIP	360	803.6
CCNB2	541	803.9
NAP1L1	394	804.1
DAG1	833	804.4
SEPHS1	941	804.4
MGAT2	93	804.5
RPL4	231	804.7
TLR9	592	806.4
CDRT4	925	806.6
NPDC1	410	806.9
FUT11	719	807
SBF2	282	807.1
ISG20L2	508	808
SUPT6H	406	808.6
NM_173793_640	773	809
C13orf31	863	809.5
SLC5A8	695	810.1
KCND2	679	810.3
ABCG5	484	810.4
ANKHD1	75	811.7
GSTK1	828	812.4
AA701944_325	249	813.1
PGBD4	692	813.7
ANAPC11	486	814
DPY19L3	801	814.8
USP21	45	815
TMEM48	778	816.7
C14orf159	962	816.8
COPS7B	558	816.9
FAM18B2	599	818
ZNF342	447	818.1
GINS1	967	818.6
GTPBP8	909	819
KRTAP4.9	202	821.2
DAPK2	357	821.5
MME	481	822.2
LTB4DH	629	822.2
CAPN2	392	822.5
ACYP1	731	822.7
DHX15	712	823
OR2W3	894	823.4
SACM1L	204	824.6
CDH10	718	825.5
LIMS2	680	826.1
SOCS2	148	827
CWC15	139	827.6
RAI16	826	827.6
CEP170	543	827.9
SDHD	370	828.1
C8orf59	790	828.7
ATP5D	345	828.9
HERPUD1	70	829.8
AK093903_2182	976	830.8
KRT1	890	831.1
HMGCLL1	1026	831.4
PINX1	439	831.7
CA8	809	832.4
MLANA	408	832.7
RXRG	474	833.1
AL833648_1668	704	833.1
AK024629_1330	991	833.7
PARP8	513	833.8
GIMAP6	319	834.2
STRA8	979	834.7
LOC339899	814	835
ATR	848	835.2
IL13RA1	580	835.8
AF090933_484	799	836.5
NIF3L1	881	837
MCEE	795	837.2
CHST3	884	838.4
PI4KAP2	450	838.5
MSTP9	687	839
SIPA1L1	241	839.3
NM_152568_1089	281	839.4
PKMYT1	382	840
CDC40	320	840.9
ITK	289	841.1
DPYSL3	927	841.2
ACR	625	841.5
ANAPC5	591	841.7
POLB	691	843.2
SAP18	91	843.7
MUC3B	808	843.7
C7orf28B	883	843.8
RALB	724	845.1
MOGAT2	16	847.2
C1orf63	792	847.2
RPL12	285	847.3
KIAA1644	936	849.2
UTP11L	548	849.5
HEMGN	988	850
MRPL33	495	850.8
EXOSC3	512	851.2
CLSTN3	50	852
HMGN3	445	853
IRF2BP2	696	853.2
LOC339742	181	853.4
RPS19	211	853.5
ORAI2	29	854.3
FLJ39639	907	856.4
GPR22	431	857.7
AJ404607_355	384	858.1
LOC378194	915	858.3
DNAJA5	885	858.7
LOC376561	983	858.9
NOL8	851	859.7
TAS2R9	514	862.4
PPFIBP1	536	862.4
PPP3CC	197	862.7
DDOST	271	862.7
GJD4	509	863.5
NUDT13	904	865.6
ZMYM2	212	870.1
SAMSN1	11	870.2
NM_030972_589	203	874.6
BC020854_622	977	875.6
OR5R1	40	875.7
XM_352962_2765	845	877.3
GALE	618	877.9
LOC284837	775	879.2
HOXA5	728	883.1
SCARA3	577	883.9
LOC375518	53	885
RB1CC1	743	886.3
TAF6	252	887.1
SEMA4C	937	891.6
GSPT1	377	895.6
GMFG	676	895.8
WDR34	398	899.1
ADSL	547	900
KIAA1189	762	901.2
PDCD6	502	901.5
GFPT2	992	902.4
LOC653314	297	903
KIAA1147	804	916.7
FAM58A	817	922
PRR14	919	923.6

## Sheet: Lasso
	s1
(Intercept)	0.75075
ARHGEF2	-0.00368315
DAGLB	-0.114362
KLF9	0.225472
AKR1A1	-0.0201775
TMEM147	-6.57207e-05
KIAA0515	0.0338058
AHCY	-0.14784
TTC31	0.0860443
RNH1	-0.254673
CKAP4	-0.0310132
ICT1	-0.00978876
EIF2B2	-0.132288
NDUFAF1	0.0684609
ZNF643	0.275574
IRX3	-0.0742276
RNF170	-0.260035
TEAD4	-0.00668301
M90356_514	0.0540767
NUP62CL	0.0019126
TFDP2	0.0757065
MAP3K1	0.0311739
PRKX	-0.312599
CFLAR	0.0574662
SLCO5A1	-0.0703788
RASSF4	-0.13701
DNTT	0.240244
GCN5L2	-0.05566
APP	0.0367274
NM_014652_3744	-0.126627
ANAPC5	0.0045736
CDK5RAP1	0.0120752
SCO1	0.0435083
CCL2	0.0196384
BCAP31	0.0284549
RPS6KA1	0.0261487
BCL10	0.124749
DFFB	-0.0898384
ENOX1	0.0236956
C18orf1	-0.0406324
GPR111	0.0240099
KLRB1	0.01765
CST3	0.229729
KLRF1	-0.0482185
APRT	-0.155593
CHURC1	-0.144703
ZNF583	0.022601
ZNF217	-0.0243477
FUNDC2	-0.0699593
C9orf32	-0.00157909
XM_113900_884	-0.030774
SAMD10	-0.0250409
ZCCHC7	0.0926274
LOC375200	-0.0554983
MFAP3L	0.174846
TBL2	0.0282893
LOC284798	-0.0326716
AGRN	0.0350055
RNF10	0.0581669
ERMP1	0.0245413
SDR-O	-0.163944

## Sheet: RF
RPL18
PRKX
UBE2H
RNH1
RASSF4
CFLAR
RPS28
HSPA1B
AKR1A1
PPP1R3B
EIF2B2
FXYD5
POLB
DFFB
RPS14
RARRES3
ICT1
MRPL40
C9orf167
PSMB10
TNFAIP2

## Sheet: AUC
ID	AUC
CFLAR	0.783684
PRKX	0.71022
RNH1	0.618426
AKR1A1	0.572798
EIF2B2	0.558428
RASSF4	0.537818
DFFB	0.530808
