# Supplementary material for: Identification of predictors for neurological outcome after cardiac arrest in peripheral blood mononuclear cells through integrated bioinformatics analysis and machine learning
Source: Funct Integr Genomics. 2023 Mar 17;23(2):83. doi: 10.1007/s10142-023-01016-0 (PMC10023777; doi:10.1007/s10142-023-01016-0)
Supplement: Supplementary file 3 — Supplementary file3 (XLSX 86 KB) [file 10142_2023_1016_MOESM3_ESM.xlsx]

## Sheet: DEmiRNAs
ID	res.log2FoldChange	res.padj	Threshold
hsa-let-7a-2-3p	-0.135752	0.916427	NO
hsa-let-7a-3p	0.384656	0.425508	NO
hsa-let-7a-5p	1.58098	1.03281e-08	UP
hsa-let-7b-3p	0.324439	0.454306	NO
hsa-let-7b-5p	-0.143131	0.71886	NO
hsa-let-7c-3p	-1.20001	0.0549523	NO
hsa-let-7c-5p	1.01051	1.16061e-05	UP
hsa-let-7d-3p	0.409539	0.165826	NO
hsa-let-7d-5p	1.58408	3.45382e-05	UP
hsa-let-7e-3p	0.579784	0.261004	NO
hsa-let-7e-5p	0.904481	0.0323264	UP
hsa-let-7f-1-3p	0.286439	0.632995	NO
hsa-let-7f-2-3p	0.283217	0.673174	NO
hsa-let-7f-5p	1.75063	1.83802e-06	UP
hsa-let-7g-3p	-1.02759	0.0610462	NO
hsa-let-7g-5p	1.18871	1.77789e-05	UP
hsa-let-7i-3p	-0.0892278	0.893023	NO
hsa-let-7i-5p	0.837638	0.0483384	UP
hsa-miR-1	2.31384	0.000174307	UP
hsa-miR-100-5p	-0.0484461	0.935715	NO
hsa-miR-101-3p	0.0932376	0.889392	NO
hsa-miR-101-5p	-1.12487	0.0399009	DOWN
hsa-miR-103a-2-5p	-1.89537	0.00681077	DOWN
hsa-miR-103a-3p	1.26089	0.00156196	UP
hsa-miR-105-5p	-0.595822	0.534582	NO
hsa-miR-106a-3p	0.681614	0.487378	NO
hsa-miR-106a-5p	0.769296	0.0395916	UP
hsa-miR-106b-3p	0.376791	0.345618	NO
hsa-miR-106b-5p	0.479723	0.320057	NO
hsa-miR-107	0.42943	0.340336	NO
hsa-miR-10a-3p	0.61275	0.161839	NO
hsa-miR-10a-5p	0.282048	0.449777	NO
hsa-miR-10b-3p	0.636939	0.187655	NO
hsa-miR-10b-5p	0.178578	0.748942	NO
hsa-miR-1178-3p	0.0284143	0.98932	NO
hsa-miR-1179	-0.97657	0.410331	NO
hsa-miR-1180-3p	0.00680353	0.995518	NO
hsa-miR-1185-1-3p	1.48461	0.0388418	UP
hsa-miR-1185-2-3p	1.54522	0.00988939	UP
hsa-miR-1185-5p	0.324953	0.849129	NO
hsa-miR-1193	0.383979	0.830584	NO
hsa-miR-1197	0.423597	0.651756	NO
hsa-miR-122-3p	-0.022526	0.980633	NO
hsa-miR-1224-5p	-0.549437	0.497833	NO
hsa-miR-1225-5p	-1.453	0.182983	NO
hsa-miR-122-5p	0.649404	0.38131	NO
hsa-miR-1226-3p	0.569687	0.26449	NO
hsa-miR-1226-5p	2.30048	0.0328104	UP
hsa-miR-1227-3p	0.438234	0.424413	NO
hsa-miR-1228-3p	0.486721	0.673174	NO
hsa-miR-1228-5p	-1.634	0.0119315	DOWN
hsa-miR-1229-3p	0.00340948	0.996615	NO
hsa-miR-1229-5p	-0.742825	0.652698	NO
hsa-miR-1233-3p	0.493905	0.742326	NO
hsa-miR-1233-5p	2.20616	0.0675	NO
hsa-miR-1234-3p	-1.31942	0.187941	NO
hsa-miR-1236-5p	0.897291	0.51054	NO
hsa-miR-1237-3p	-2.25854	0.0259723	DOWN
hsa-miR-1238-3p	1.88149	0.210319	NO
hsa-miR-124-3p	-0.918796	0.460377	NO
hsa-miR-1244	-1.10751	0.263311	NO
hsa-miR-124-5p	0.273216	0.84584	NO
hsa-miR-1246	-0.0119311	0.992864	NO
hsa-miR-1247-3p	0.194342	0.893838	NO
hsa-miR-1247-5p	0.163846	0.893838	NO
hsa-miR-1248	-0.827804	0.597114	NO
hsa-miR-1249	0.516558	0.446358	NO
hsa-miR-1250-5p	0.389088	0.604629	NO
hsa-miR-1254	0.602208	0.154392	NO
hsa-miR-1255a	0.654087	0.338349	NO
hsa-miR-1255b-5p	0.983733	0.0289213	UP
hsa-miR-1256	0.828884	0.620593	NO
hsa-miR-1258	-1.38257	0.0391646	DOWN
hsa-miR-125a-3p	0.242629	0.611696	NO
hsa-miR-125a-5p	0.538471	0.207739	NO
hsa-miR-125b-1-3p	0.0851699	0.908372	NO
hsa-miR-125b-2-3p	0.681335	0.207739	NO
hsa-miR-125b-5p	0.198175	0.785865	NO
hsa-miR-1260a	0.733966	0.219523	NO
hsa-miR-1260b	0.774906	0.320701	NO
hsa-miR-1262	0.390238	0.693821	NO
hsa-miR-126-3p	0.53039	0.302641	NO
hsa-miR-1265	0.729359	0.62604	NO
hsa-miR-126-5p	0.814633	0.0825377	NO
hsa-miR-1266-5p	1.27041	0.432899	NO
hsa-miR-1268a	-0.2085	0.756946	NO
hsa-miR-1268b	-0.402466	0.474933	NO
hsa-miR-1269a	-0.336179	0.853846	NO
hsa-miR-1269b	-1.09975	0.235024	NO
hsa-miR-1270	-0.504406	0.432899	NO
hsa-miR-1271-5p	0.290867	0.710643	NO
hsa-miR-1273c	-0.073116	0.899359	NO
hsa-miR-1273d	0.390133	0.588673	NO
hsa-miR-1273g-3p	0.34484	0.661323	NO
hsa-miR-1273h-3p	0.344438	0.516677	NO
hsa-miR-1273h-5p	0.830926	0.179856	NO
hsa-miR-127-3p	0.673123	0.432899	NO
hsa-miR-1275	1.83578	0.175964	NO
hsa-miR-127-5p	0.612245	0.446358	NO
hsa-miR-1276	-1.65538	0.0190258	DOWN
hsa-miR-1277-3p	-0.202992	0.817484	NO
hsa-miR-1277-5p	0.35104	0.615761	NO
hsa-miR-1278	0.658088	0.239337	NO
hsa-miR-128-1-5p	-1.23347	0.0345148	DOWN
hsa-miR-1283	-1.38127	0.26449	NO
hsa-miR-128-3p	0.539376	0.109478	NO
hsa-miR-1284	0.30685	0.534582	NO
hsa-miR-1285-3p	0.413739	0.372454	NO
hsa-miR-1285-5p	-1.58353	0.0947363	NO
hsa-miR-1287-3p	0.741758	0.605619	NO
hsa-miR-1287-5p	0.528643	0.273232	NO
hsa-miR-1288-3p	0.348092	0.561376	NO
hsa-miR-1289	0.635746	0.661323	NO
hsa-miR-1290	-0.0750501	0.924373	NO
hsa-miR-1291	-0.627	0.336596	NO
hsa-miR-129-1-3p	-0.22644	0.879056	NO
hsa-miR-129-2-3p	0.604305	0.693912	NO
hsa-miR-1292-5p	0.143298	0.770415	NO
hsa-miR-1294	0.831668	0.00907389	UP
hsa-miR-1295a	-0.942791	0.12377	NO
hsa-miR-1295b-3p	-0.634505	0.52111	NO
hsa-miR-129-5p	-0.107315	0.936598	NO
hsa-miR-1296-3p	1.77092	0.161378	NO
hsa-miR-1296-5p	0.0287409	0.981496	NO
hsa-miR-1297	0.514614	0.587216	NO
hsa-miR-1298-3p	-0.236732	0.892924	NO
hsa-miR-1298-5p	-1.35203	0.0977249	NO
hsa-miR-1299	2.03267	0.00336333	UP
hsa-miR-1301-3p	0.533169	0.374887	NO
hsa-miR-1302	0.249938	0.870271	NO
hsa-miR-1303	0.441366	0.424548	NO
hsa-miR-1304-3p	0.0649808	0.927929	NO
hsa-miR-1304-5p	0.0571284	0.919468	NO
hsa-miR-1306-3p	0.182646	0.669549	NO
hsa-miR-1306-5p	0.418627	0.337675	NO
hsa-miR-1307-3p	0.538146	0.180682	NO
hsa-miR-1307-5p	-0.12804	0.82536	NO
hsa-miR-130a-3p	0.410332	0.280056	NO
hsa-miR-130b-3p	0.369622	0.424467	NO
hsa-miR-130b-5p	0.939831	0.0401581	UP
hsa-miR-1323	0.565964	0.391528	NO
hsa-miR-132-3p	0.129292	0.829648	NO
hsa-miR-132-5p	-0.228709	0.685991	NO
hsa-miR-133a-3p	-0.468302	0.639338	NO
hsa-miR-133a-5p	-0.301958	0.700384	NO
hsa-miR-133b	0.088744	0.934093	NO
hsa-miR-1343-3p	0.546029	0.262874	NO
hsa-miR-134-3p	-0.947097	0.518365	NO
hsa-miR-134-5p	0.349869	0.673292	NO
hsa-miR-135a-3p	-0.607322	0.460377	NO
hsa-miR-135a-5p	0.376564	0.591998	NO
hsa-miR-135b-5p	-0.00415388	0.997533	NO
hsa-miR-136-3p	0.56265	0.536683	NO
hsa-miR-136-5p	0.205121	0.836947	NO
hsa-miR-137	-0.0946538	0.950438	NO
hsa-miR-138-1-3p	0.32075	0.849129	NO
hsa-miR-138-5p	1.03627	0.235024	NO
hsa-miR-139-3p	0.0689651	0.91232	NO
hsa-miR-139-5p	0.531761	0.153429	NO
hsa-miR-140-3p	0.227606	0.62604	NO
hsa-miR-140-5p	0.344843	0.546607	NO
hsa-miR-141-3p	-0.0825163	0.928779	NO
hsa-miR-141-5p	-0.0110138	0.996615	NO
hsa-miR-142-3p	0.955761	0.0720671	NO
hsa-miR-142-5p	0.133459	0.80548	NO
hsa-miR-143-3p	0.381696	0.498829	NO
hsa-miR-143-5p	0.746464	0.15595	NO
hsa-miR-144-3p	-0.0953356	0.909184	NO
hsa-miR-144-5p	0.423988	0.432899	NO
hsa-miR-145-3p	0.198068	0.721824	NO
hsa-miR-145-5p	0.233448	0.777905	NO
hsa-miR-1468-5p	0.401393	0.425508	NO
hsa-miR-146a-3p	-0.511799	0.614232	NO
hsa-miR-146a-5p	0.279673	0.703673	NO
hsa-miR-146b-3p	0.228262	0.690944	NO
hsa-miR-146b-5p	0.406477	0.52111	NO
hsa-miR-147b	0.0713308	0.918342	NO
hsa-miR-148a-3p	0.466643	0.397021	NO
hsa-miR-148a-5p	0.35099	0.614232	NO
hsa-miR-148b-3p	0.256906	0.687116	NO
hsa-miR-148b-5p	0.857388	0.0819076	NO
hsa-miR-149-3p	0.640248	0.665757	NO
hsa-miR-149-5p	-0.451756	0.539418	NO
hsa-miR-150-3p	-0.256156	0.663142	NO
hsa-miR-150-5p	-0.346415	0.541611	NO
hsa-miR-151a-3p	0.063671	0.932233	NO
hsa-miR-151a-5p	-0.0937692	0.916427	NO
hsa-miR-151b	0.702714	0.344798	NO
hsa-miR-152-3p	0.534218	0.42753	NO
hsa-miR-152-5p	-1.09913	0.161839	NO
hsa-miR-153-3p	0.0505239	0.982174	NO
hsa-miR-1537-3p	0.0717156	0.967055	NO
hsa-miR-1537-5p	-0.984235	0.516857	NO
hsa-miR-1538	0.720578	0.219523	NO
hsa-miR-154-3p	-0.359088	0.777905	NO
hsa-miR-154-5p	2.16883	0.0197901	UP
hsa-miR-155-5p	0.548873	0.196465	NO
hsa-miR-15a-3p	1.47469	0.266432	NO
hsa-miR-15a-5p	0.411266	0.487378	NO
hsa-miR-15b-3p	0.239213	0.665757	NO
hsa-miR-15b-5p	0.373738	0.483784	NO
hsa-miR-16-1-3p	-2.01209	0.0135993	DOWN
hsa-miR-16-2-3p	0.216421	0.627151	NO
hsa-miR-16-5p	0.651662	0.0661172	NO
hsa-miR-17-3p	0.408689	0.546607	NO
hsa-miR-17-5p	0.776052	0.0697714	NO
hsa-miR-181a-2-3p	0.149966	0.689722	NO
hsa-miR-181a-3p	0.162958	0.779002	NO
hsa-miR-181a-5p	0.0887085	0.849895	NO
hsa-miR-181b-3p	-0.727848	0.537158	NO
hsa-miR-181b-5p	0.119809	0.782926	NO
hsa-miR-181c-3p	0.108324	0.903784	NO
hsa-miR-181c-5p	0.438329	0.522121	NO
hsa-miR-181d-3p	0.198601	0.903784	NO
hsa-miR-181d-5p	0.470308	0.410331	NO
hsa-miR-182-3p	-0.671278	0.672154	NO
hsa-miR-182-5p	0.632784	0.144648	NO
hsa-miR-1827	-0.731378	0.584931	NO
hsa-miR-183-3p	-0.107824	0.870944	NO
hsa-miR-183-5p	0.350499	0.537158	NO
hsa-miR-184	-0.297876	0.651811	NO
hsa-miR-185-3p	0.578481	0.338349	NO
hsa-miR-185-5p	1.41531	5.17566e-06	UP
hsa-miR-186-3p	0.276927	0.85138	NO
hsa-miR-186-5p	0.301037	0.483784	NO
hsa-miR-187-3p	0.0882471	0.925307	NO
hsa-miR-187-5p	0.337351	0.856947	NO
hsa-miR-188-3p	1.04957	0.428125	NO
hsa-miR-188-5p	-0.1042	0.874856	NO
hsa-miR-18a-3p	0.432165	0.291194	NO
hsa-miR-18a-5p	0.812623	0.0736966	NO
hsa-miR-18b-3p	0.113848	0.920175	NO
hsa-miR-18b-5p	-0.287861	0.673292	NO
hsa-miR-1908-3p	-1.39685	0.00620702	DOWN
hsa-miR-1908-5p	0.416791	0.351456	NO
hsa-miR-1909-3p	-0.414586	0.777905	NO
hsa-miR-1909-5p	-0.163293	0.883622	NO
hsa-miR-190a-3p	1.37321	0.275548	NO
hsa-miR-190a-5p	0.0983228	0.893838	NO
hsa-miR-190b	0.40012	0.423932	NO
hsa-miR-1910-3p	-0.536218	0.640911	NO
hsa-miR-1910-5p	-1.40416	0.0720671	NO
hsa-miR-1911-5p	-0.300098	0.862413	NO
hsa-miR-191-3p	0.39317	0.460346	NO
hsa-miR-1914-3p	-1.12839	0.399479	NO
hsa-miR-1914-5p	-0.362575	0.537158	NO
hsa-miR-191-5p	0.638786	0.263197	NO
hsa-miR-192-5p	0.682988	0.161378	NO
hsa-miR-193a-3p	-2.08358	0.000984881	DOWN
hsa-miR-193a-5p	0.205627	0.785719	NO
hsa-miR-193b-3p	-0.00806121	0.995902	NO
hsa-miR-193b-5p	-0.46742	0.533797	NO
hsa-miR-194-3p	-0.279572	0.721217	NO
hsa-miR-194-5p	0.738991	0.191751	NO
hsa-miR-195-3p	0.654716	0.11103	NO
hsa-miR-195-5p	1.0566	0.0180291	UP
hsa-miR-196a-5p	0.748649	0.164871	NO
hsa-miR-196b-3p	-2.69477	0.00184312	DOWN
hsa-miR-196b-5p	0.590718	0.207462	NO
hsa-miR-197-3p	0.723875	0.175619	NO
hsa-miR-197-5p	0.295435	0.649869	NO
hsa-miR-1976	0.411587	0.446739	NO
hsa-miR-199a-3p	0.677776	0.278666	NO
hsa-miR-199a-5p	0.626206	0.460377	NO
hsa-miR-199b-3p	0.614988	0.340235	NO
hsa-miR-199b-5p	0.856011	0.0639537	NO
hsa-miR-19a-3p	0.269374	0.651811	NO
hsa-miR-19b-1-5p	0.320255	0.853846	NO
hsa-miR-19b-3p	0.120149	0.858765	NO
hsa-miR-200a-3p	0.255827	0.734587	NO
hsa-miR-200a-5p	0.0599643	0.927929	NO
hsa-miR-200b-3p	0.422704	0.460346	NO
hsa-miR-200b-5p	0.5896	0.273232	NO
hsa-miR-200c-3p	0.646548	0.199341	NO
hsa-miR-202-3p	2.5622	0.000134819	UP
hsa-miR-202-5p	-1.25488	0.128719	NO
hsa-miR-203a	-0.305892	0.641255	NO
hsa-miR-203b-3p	-1.17681	0.235305	NO
hsa-miR-204-3p	-0.921819	0.06784	NO
hsa-miR-204-5p	0.141858	0.813111	NO
hsa-miR-205-5p	0.828506	0.207462	NO
hsa-miR-206	-0.216346	0.858765	NO
hsa-miR-208a-3p	-1.35317	0.0308073	DOWN
hsa-miR-208a-5p	0.444978	0.777905	NO
hsa-miR-208b-3p	-0.908677	0.290013	NO
hsa-miR-20a-3p	0.494274	0.675425	NO
hsa-miR-20a-5p	0.946106	0.005116	UP
hsa-miR-20b-3p	-1.16044	0.0308073	DOWN
hsa-miR-20b-5p	0.709665	0.0610462	NO
hsa-miR-210-3p	0.638179	0.0881209	NO
hsa-miR-210-5p	1.36711	0.234336	NO
hsa-miR-2110	0.25129	0.520814	NO
hsa-miR-2115-3p	0.558922	0.28955	NO
hsa-miR-2115-5p	-0.616894	0.303375	NO
hsa-miR-211-5p	-0.550087	0.57473	NO
hsa-miR-2116-3p	-0.422395	0.460377	NO
hsa-miR-212-3p	-0.477872	0.605619	NO
hsa-miR-212-5p	0.0530097	0.937681	NO
hsa-miR-21-3p	0.838721	0.09965	NO
hsa-miR-214-3p	0.0729266	0.908372	NO
hsa-miR-214-5p	0.137072	0.835159	NO
hsa-miR-215-3p	1.89513	0.149751	NO
hsa-miR-215-5p	0.596272	0.27308	NO
hsa-miR-21-5p	0.747328	0.160282	NO
hsa-miR-216a-3p	-0.519828	0.589204	NO
hsa-miR-216a-5p	-3.43484	7.4713e-07	DOWN
hsa-miR-216b-3p	-0.259463	0.867016	NO
hsa-miR-216b-5p	-0.509573	0.588673	NO
hsa-miR-217	0.522278	0.527751	NO
hsa-miR-218-5p	-0.248537	0.703673	NO
hsa-miR-219a-1-3p	0.373253	0.435724	NO
hsa-miR-219a-2-3p	-0.390978	0.80548	NO
hsa-miR-219a-5p	1.7201	0.0142958	UP
hsa-miR-219b-5p	-0.775854	0.399775	NO
hsa-miR-221-3p	0.534825	0.386711	NO
hsa-miR-221-5p	0.411306	0.522121	NO
hsa-miR-222-3p	0.47975	0.111263	NO
hsa-miR-222-5p	-0.227342	0.760924	NO
hsa-miR-223-3p	0.104136	0.919665	NO
hsa-miR-223-5p	0.501952	0.200887	NO
hsa-miR-22-3p	0.185591	0.659285	NO
hsa-miR-224-3p	-0.578716	0.52111	NO
hsa-miR-224-5p	0.895989	0.129827	NO
hsa-miR-22-5p	0.391021	0.336889	NO
hsa-miR-2276-3p	0.276184	0.803886	NO
hsa-miR-2277-3p	-1.48869	0.152264	NO
hsa-miR-2277-5p	0.436777	0.452808	NO
hsa-miR-2278	0.562721	0.454306	NO
hsa-miR-2355-3p	0.413015	0.584931	NO
hsa-miR-2355-5p	2.29909	0.00324908	UP
hsa-miR-23a-3p	0.279462	0.769425	NO
hsa-miR-23a-5p	-0.306874	0.529863	NO
hsa-miR-23b-3p	0.245249	0.783968	NO
hsa-miR-23b-5p	0.708039	0.0549251	NO
hsa-miR-23c	0.425858	0.813111	NO
hsa-miR-24-1-5p	0.291931	0.533797	NO
hsa-miR-24-2-5p	-0.112111	0.867016	NO
hsa-miR-24-3p	0.102784	0.861433	NO
hsa-miR-2467-3p	-0.856742	0.605834	NO
hsa-miR-2467-5p	-0.898957	0.526332	NO
hsa-miR-25-3p	0.219817	0.551476	NO
hsa-miR-25-5p	-0.0561018	0.904171	NO
hsa-miR-2681-5p	-0.392078	0.813111	NO
hsa-miR-2682-5p	-0.14334	0.935704	NO
hsa-miR-26a-1-3p	0.27245	0.733241	NO
hsa-miR-26a-2-3p	-0.160596	0.830667	NO
hsa-miR-26a-5p	0.926264	0.127582	NO
hsa-miR-26b-3p	0.724244	0.152264	NO
hsa-miR-26b-5p	0.76298	0.0564846	NO
hsa-miR-27a-3p	0.628871	0.0598596	NO
hsa-miR-27a-5p	0.345983	0.494947	NO
hsa-miR-27b-3p	0.69147	0.0662552	NO
hsa-miR-27b-5p	1.03867	0.0578444	NO
hsa-miR-28-3p	0.346515	0.536683	NO
hsa-miR-28-5p	0.623674	0.374887	NO
hsa-miR-296-3p	-0.662495	0.161839	NO
hsa-miR-296-5p	-0.202604	0.740594	NO
hsa-miR-299-3p	1.24152	0.112951	NO
hsa-miR-299-5p	-1.24628	0.340775	NO
hsa-miR-29a-3p	-0.026756	0.963834	NO
hsa-miR-29a-5p	-1.74488	0.093987	NO
hsa-miR-29b-1-5p	-0.900458	0.331153	NO
hsa-miR-29b-2-5p	-0.271924	0.611474	NO
hsa-miR-29b-3p	0.178118	0.746321	NO
hsa-miR-29c-3p	-0.102882	0.883622	NO
hsa-miR-29c-5p	-0.16681	0.777905	NO
hsa-miR-300	-0.17073	0.91232	NO
hsa-miR-301a-3p	-0.227101	0.766223	NO
hsa-miR-301a-5p	0.268293	0.765514	NO
hsa-miR-301b	0.295824	0.690944	NO
hsa-miR-302a-5p	-0.133788	0.913957	NO
hsa-miR-302b-3p	0.599993	0.682234	NO
hsa-miR-3064-3p	0.242863	0.878225	NO
hsa-miR-3064-5p	0.139001	0.827736	NO
hsa-miR-3065-3p	-0.864743	0.280056	NO
hsa-miR-3065-5p	-1.49041	0.0148535	DOWN
hsa-miR-3074-3p	-0.0128903	0.996615	NO
hsa-miR-3074-5p	0.434495	0.537158	NO
hsa-miR-30a-3p	0.713001	0.0249103	UP
hsa-miR-30a-5p	0.285737	0.487866	NO
hsa-miR-30b-3p	0.568024	0.349864	NO
hsa-miR-30b-5p	-0.0250135	0.98384	NO
hsa-miR-30c-1-3p	0.719225	0.186287	NO
hsa-miR-30c-2-3p	0.734169	0.0838846	NO
hsa-miR-30c-5p	0.45163	0.348106	NO
hsa-miR-30d-3p	0.543866	0.460346	NO
hsa-miR-30d-5p	0.446227	0.290783	NO
hsa-miR-30e-3p	0.428789	0.522121	NO
hsa-miR-30e-5p	0.650586	0.0920255	NO
hsa-miR-3115	-0.132346	0.936598	NO
hsa-miR-3117-3p	-0.444014	0.588673	NO
hsa-miR-3118	0.907644	0.52111	NO
hsa-miR-3120-3p	0.62391	0.43516	NO
hsa-miR-3120-5p	0.996797	0.0697714	NO
hsa-miR-3121-3p	-0.977272	0.130212	NO
hsa-miR-3122	0.0495972	0.965811	NO
hsa-miR-3124-5p	0.223293	0.670128	NO
hsa-miR-3125	0.197578	0.858765	NO
hsa-miR-3126-5p	0.998025	0.442593	NO
hsa-miR-3127-3p	0.693605	0.11571	NO
hsa-miR-3127-5p	-0.402134	0.470768	NO
hsa-miR-3128	-1.30842	0.176526	NO
hsa-miR-3129-3p	-2.34035	0.0162927	DOWN
hsa-miR-3129-5p	-0.0745639	0.96042	NO
hsa-miR-3130-3p	-1.79535	0.00826248	DOWN
hsa-miR-3130-5p	0.0230061	0.993173	NO
hsa-miR-3131	-1.47229	0.0117358	DOWN
hsa-miR-3133	-1.70579	0.114912	NO
hsa-miR-3135a	0.214063	0.724408	NO
hsa-miR-3136-5p	-0.393549	0.760124	NO
hsa-miR-3137	-1.9391	0.129738	NO
hsa-miR-3138	-1.08841	0.034273	DOWN
hsa-miR-3139	-0.293949	0.80548	NO
hsa-miR-3140-3p	0.352271	0.584931	NO
hsa-miR-3140-5p	-1.99432	0.0610462	NO
hsa-miR-3143	-0.087382	0.883963	NO
hsa-miR-3144-3p	0.503332	0.746846	NO
hsa-miR-3144-5p	-0.341647	0.836947	NO
hsa-miR-3145-3p	-1.77442	0.119142	NO
hsa-miR-3145-5p	-0.637228	0.661323	NO
hsa-miR-3146	0.188143	0.825658	NO
hsa-miR-3148	2.38206	0.0186238	UP
hsa-miR-3149	-0.610952	0.652698	NO
hsa-miR-3150a-3p	-3.04388	0.00131512	DOWN
hsa-miR-3150a-5p	0.267399	0.68097	NO
hsa-miR-3150b-3p	-0.191831	0.822558	NO
hsa-miR-3150b-5p	0.111227	0.947758	NO
hsa-miR-3151-5p	0.904647	0.522121	NO
hsa-miR-3154	1.67292	0.0411864	UP
hsa-miR-3155a	-3.94213	1.88265e-06	DOWN
hsa-miR-3157-3p	-0.0653747	0.919665	NO
hsa-miR-3157-5p	-0.205455	0.849129	NO
hsa-miR-3158-3p	0.0969399	0.893838	NO
hsa-miR-3158-5p	1.05152	0.425508	NO
hsa-miR-3159	0.283417	0.825658	NO
hsa-miR-31-5p	1.0315	0.29418	NO
hsa-miR-3160-3p	-2.18717	0.0126968	DOWN
hsa-miR-3161	1.06375	0.196465	NO
hsa-miR-3162-5p	0.121635	0.928175	NO
hsa-miR-3163	-0.72581	0.301048	NO
hsa-miR-3164	-0.217871	0.746846	NO
hsa-miR-3165	-0.753083	0.487378	NO
hsa-miR-3166	-0.199009	0.900161	NO
hsa-miR-3168	1.75549	0.187655	NO
hsa-miR-3173-3p	0.894576	0.56478	NO
hsa-miR-3173-5p	0.505041	0.300852	NO
hsa-miR-3174	-0.985624	0.152264	NO
hsa-miR-3175	-1.53891	0.0979659	NO
hsa-miR-3176	0.103266	0.867016	NO
hsa-miR-3177-3p	0.464799	0.46579	NO
hsa-miR-3177-5p	0.654146	0.670128	NO
hsa-miR-3179	0.124264	0.853846	NO
hsa-miR-3180	0.160131	0.838997	NO
hsa-miR-3180-3p	-0.261978	0.5352	NO
hsa-miR-3180-5p	-1.29994	0.259754	NO
hsa-miR-3181	-0.291358	0.813111	NO
hsa-miR-3182	-0.0342182	0.981496	NO
hsa-miR-3183	0.700347	0.52396	NO
hsa-miR-3184-5p	-0.190015	0.892924	NO
hsa-miR-3186-3p	-1.04226	0.424413	NO
hsa-miR-3186-5p	-0.927905	0.343745	NO
hsa-miR-3187-3p	0.191721	0.670128	NO
hsa-miR-3187-5p	0.24248	0.873894	NO
hsa-miR-3188	0.333627	0.662644	NO
hsa-miR-3190-3p	0.00627911	0.996432	NO
hsa-miR-3191-3p	0.236331	0.76241	NO
hsa-miR-3191-5p	-0.802977	0.504076	NO
hsa-miR-3192-3p	-0.548046	0.713837	NO
hsa-miR-3192-5p	-0.389109	0.661323	NO
hsa-miR-3193	-0.828406	0.537158	NO
hsa-miR-3194-3p	0.251755	0.883963	NO
hsa-miR-3195	0.118523	0.899359	NO
hsa-miR-3198	-0.350663	0.590216	NO
hsa-miR-3199	-1.66833	0.199341	NO
hsa-miR-3200-3p	-0.217834	0.792899	NO
hsa-miR-3200-5p	-2.61858	0.000557818	DOWN
hsa-miR-3202	-1.17387	0.129738	NO
hsa-miR-320a	0.410496	0.238869	NO
hsa-miR-320b	-0.0359935	0.939339	NO
hsa-miR-320c	-0.318755	0.539418	NO
hsa-miR-320d	-0.104197	0.849895	NO
hsa-miR-320e	0.28693	0.565919	NO
hsa-miR-323a-3p	0.489583	0.533797	NO
hsa-miR-323a-5p	0.585975	0.498829	NO
hsa-miR-323b-3p	0.681806	0.45383	NO
hsa-miR-323b-5p	0.395309	0.830584	NO
hsa-miR-32-3p	0.355196	0.5879	NO
hsa-miR-324-3p	0.184008	0.76241	NO
hsa-miR-324-5p	0.0411021	0.957928	NO
hsa-miR-32-5p	0.356788	0.592621	NO
hsa-miR-326	-0.0421512	0.965993	NO
hsa-miR-328-3p	0.603829	0.193985	NO
hsa-miR-329-3p	0.757951	0.366573	NO
hsa-miR-329-5p	-0.337345	0.665757	NO
hsa-miR-330-3p	0.44575	0.511012	NO
hsa-miR-330-5p	0.318045	0.522121	NO
hsa-miR-331-3p	0.49485	0.504076	NO
hsa-miR-331-5p	0.58504	0.147541	NO
hsa-miR-335-3p	0.571954	0.432493	NO
hsa-miR-335-5p	0.748319	0.11826	NO
hsa-miR-337-3p	0.795124	0.366573	NO
hsa-miR-337-5p	-0.187455	0.836947	NO
hsa-miR-338-3p	-0.333005	0.620593	NO
hsa-miR-338-5p	0.232122	0.626816	NO
hsa-miR-339-3p	0.338205	0.5459	NO
hsa-miR-339-5p	0.485693	0.497833	NO
hsa-miR-33a-3p	0.252276	0.883963	NO
hsa-miR-33a-5p	0.82613	0.176526	NO
hsa-miR-33b-3p	-0.258694	0.859862	NO
hsa-miR-33b-5p	-2.79801	0.00161324	DOWN
hsa-miR-340-3p	0.794655	0.18849	NO
hsa-miR-340-5p	0.644545	0.278666	NO
hsa-miR-342-3p	-0.119987	0.867016	NO
hsa-miR-342-5p	-0.28381	0.52111	NO
hsa-miR-345-3p	-1.37051	0.241376	NO
hsa-miR-345-5p	0.209214	0.686205	NO
hsa-miR-346	0.753983	0.52111	NO
hsa-miR-34a-5p	0.823006	0.137953	NO
hsa-miR-34b-3p	0.280546	0.769425	NO
hsa-miR-34b-5p	0.0116177	0.996615	NO
hsa-miR-34c-3p	2.0521	0.00664219	UP
hsa-miR-34c-5p	0.657155	0.412642	NO
hsa-miR-3591-3p	-1.01771	0.271116	NO
hsa-miR-3591-5p	0.954869	0.129738	NO
hsa-miR-3605-3p	0.474383	0.459149	NO
hsa-miR-3605-5p	-1.01914	0.0258255	DOWN
hsa-miR-3607-3p	0.211881	0.883963	NO
hsa-miR-3609	0.501515	0.766223	NO
hsa-miR-3611	-2.52785	1.56394e-05	DOWN
hsa-miR-3613-3p	0.0440339	0.959678	NO
hsa-miR-3613-5p	1.11227	0.00780121	UP
hsa-miR-361-3p	0.123718	0.836947	NO
hsa-miR-3614-3p	0.357981	0.82536	NO
hsa-miR-3614-5p	-0.135088	0.860806	NO
hsa-miR-3615	0.253123	0.553898	NO
hsa-miR-361-5p	0.567611	0.187655	NO
hsa-miR-3617-3p	0.757805	0.619184	NO
hsa-miR-3617-5p	-1.77011	0.00907389	DOWN
hsa-miR-3619-3p	-0.157713	0.903784	NO
hsa-miR-3620-3p	0.0565401	0.936517	NO
hsa-miR-3620-5p	-1.81584	0.00620702	DOWN
hsa-miR-3622a-3p	2.574	0.00805818	UP
hsa-miR-3622a-5p	-0.652045	0.534582	NO
hsa-miR-362-3p	-0.937906	0.51054	NO
hsa-miR-362-5p	0.00252025	0.996615	NO
hsa-miR-363-3p	0.228688	0.59545	NO
hsa-miR-363-5p	0.509445	0.187655	NO
hsa-miR-3651	-0.581783	0.703872	NO
hsa-miR-3653	-2.40336	0.00152977	DOWN
hsa-miR-3654	-0.964169	0.26449	NO
hsa-miR-3656	-0.743584	0.581069	NO
hsa-miR-3659	0.297414	0.863474	NO
hsa-miR-365a-3p	-0.291047	0.71886	NO
hsa-miR-365a-5p	-0.576821	0.52111	NO
hsa-miR-365b-3p	-0.115488	0.893023	NO
hsa-miR-365b-5p	-0.876083	0.0756963	NO
hsa-miR-3661	-0.12449	0.916427	NO
hsa-miR-3663-5p	0.00931766	0.996615	NO
hsa-miR-3664-3p	-0.773555	0.611696	NO
hsa-miR-3667-5p	2.01059	0.0756963	NO
hsa-miR-3675-5p	0.110503	0.900953	NO
hsa-miR-3677-3p	-1.99982	0.106061	NO
hsa-miR-3677-5p	-0.826437	0.589052	NO
hsa-miR-3678-3p	0.683992	0.611474	NO
hsa-miR-3678-5p	-2.01158	0.0810986	NO
hsa-miR-3679-5p	-1.07653	0.0347617	DOWN
hsa-miR-3680-3p	0.619231	0.592621	NO
hsa-miR-3680-5p	-0.340193	0.836947	NO
hsa-miR-3682-3p	0.526642	0.487378	NO
hsa-miR-3684	-0.655655	0.549783	NO
hsa-miR-3685	0.0526243	0.971032	NO
hsa-miR-3687	-0.432593	0.746846	NO
hsa-miR-3688-3p	0.257005	0.671426	NO
hsa-miR-3690	-1.16625	0.0401396	DOWN
hsa-miR-3691-3p	0.407183	0.80548	NO
hsa-miR-3691-5p	-0.43	0.374887	NO
hsa-miR-3692-3p	-0.35905	0.796142	NO
hsa-miR-369-3p	0.571582	0.561376	NO
hsa-miR-369-5p	0.604336	0.512621	NO
hsa-miR-370-3p	1.20823	0.102968	NO
hsa-miR-370-5p	0.0683507	0.951469	NO
hsa-miR-371a-5p	1.13306	0.325864	NO
hsa-miR-371b-3p	-0.513562	0.693821	NO
hsa-miR-371b-5p	-0.436816	0.632122	NO
hsa-miR-372-3p	-1.80963	0.0778441	NO
hsa-miR-373-3p	-0.863965	0.516857	NO
hsa-miR-374a-3p	0.95597	0.114912	NO
hsa-miR-374a-5p	0.347185	0.669549	NO
hsa-miR-374b-3p	0.304653	0.716406	NO
hsa-miR-374b-5p	0.515626	0.5352	NO
hsa-miR-374c-5p	0.54843	0.758835	NO
hsa-miR-375	-0.378719	0.639338	NO
hsa-miR-376a-2-5p	0.578713	0.689722	NO
hsa-miR-376a-3p	0.393743	0.683699	NO
hsa-miR-376a-5p	-1.07429	0.161839	NO
hsa-miR-376b-3p	-0.204231	0.861433	NO
hsa-miR-376b-5p	-1.86324	0.100567	NO
hsa-miR-376c-3p	0.254267	0.81317	NO
hsa-miR-376c-5p	-1.21163	0.366573	NO
hsa-miR-377-3p	0.438075	0.605834	NO
hsa-miR-377-5p	0.142426	0.873894	NO
hsa-miR-378a-3p	0.197211	0.690779	NO
hsa-miR-378a-5p	-0.0838958	0.893838	NO
hsa-miR-378b	0.304711	0.856947	NO
hsa-miR-378c	0.318955	0.546607	NO
hsa-miR-378d	0.180619	0.769425	NO
hsa-miR-378e	-0.0557574	0.927929	NO
hsa-miR-378f	-0.550235	0.468809	NO
hsa-miR-378g	-0.0841558	0.908372	NO
hsa-miR-378h	0.323867	0.80548	NO
hsa-miR-378i	0.556346	0.274096	NO
hsa-miR-379-3p	-0.601538	0.460346	NO
hsa-miR-379-5p	0.926665	0.280056	NO
hsa-miR-380-3p	-1.86615	0.00859211	DOWN
hsa-miR-380-5p	-1.34436	0.0355601	DOWN
hsa-miR-381-3p	0.453541	0.662261	NO
hsa-miR-382-3p	0.344967	0.746321	NO
hsa-miR-382-5p	0.560904	0.474933	NO
hsa-miR-383-5p	-1.0023	0.349864	NO
hsa-miR-3907	-0.301565	0.836225	NO
hsa-miR-3909	0.247133	0.640911	NO
hsa-miR-3911	-0.651519	0.586304	NO
hsa-miR-3912-3p	0.000495721	0.998716	NO
hsa-miR-3913-3p	0.251455	0.879056	NO
hsa-miR-3913-5p	0.356808	0.439471	NO
hsa-miR-3914	-1.17518	0.42239	NO
hsa-miR-3916	-1.79929	0.151059	NO
hsa-miR-3918	-0.947319	0.269677	NO
hsa-miR-3920	0.198009	0.854961	NO
hsa-miR-3928-3p	0.876916	0.0434383	UP
hsa-miR-3928-5p	-0.304008	0.860102	NO
hsa-miR-3934-5p	0.149981	0.823448	NO
hsa-miR-3936	-0.144179	0.908372	NO
hsa-miR-3937	0.474861	0.775262	NO
hsa-miR-3938	1.70564	0.195823	NO
hsa-miR-3939	0.0716461	0.927929	NO
hsa-miR-3940-3p	-0.236107	0.746321	NO
hsa-miR-3940-5p	1.23528	0.244711	NO
hsa-miR-3942-5p	-0.994334	0.474087	NO
hsa-miR-3944-3p	1.59374	0.110547	NO
hsa-miR-3944-5p	-1.74399	0.00337049	DOWN
hsa-miR-3960	0.284055	0.863474	NO
hsa-miR-409-3p	0.348549	0.682234	NO
hsa-miR-409-5p	0.434454	0.62604	NO
hsa-miR-410-3p	0.528374	0.5879	NO
hsa-miR-410-5p	0.671976	0.620593	NO
hsa-miR-411-3p	0.65343	0.507255	NO
hsa-miR-411-5p	0.817472	0.348106	NO
hsa-miR-412-3p	0.706118	0.620593	NO
hsa-miR-412-5p	-0.747058	0.308332	NO
hsa-miR-421	0.499654	0.278666	NO
hsa-miR-422a	0.422868	0.423932	NO
hsa-miR-423-3p	0.518393	0.148203	NO
hsa-miR-423-5p	-0.980263	0.00328995	DOWN
hsa-miR-424-3p	0.243558	0.522121	NO
hsa-miR-424-5p	-0.219144	0.783968	NO
hsa-miR-425-3p	0.0265793	0.980217	NO
hsa-miR-425-5p	0.283261	0.433714	NO
hsa-miR-4286	0.875387	0.193985	NO
hsa-miR-4289	-2.19505	0.00809968	DOWN
hsa-miR-429	-0.371642	0.62604	NO
hsa-miR-4291	1.26616	0.278666	NO
hsa-miR-4306	-0.925791	0.0110364	DOWN
hsa-miR-431-3p	0.22106	0.811715	NO
hsa-miR-431-5p	0.441582	0.665757	NO
hsa-miR-432-3p	-0.441006	0.777905	NO
hsa-miR-4324	-1.62299	0.220232	NO
hsa-miR-432-5p	0.192492	0.85306	NO
hsa-miR-4326	0.773455	0.187655	NO
hsa-miR-433-3p	0.543343	0.487099	NO
hsa-miR-433-5p	1.23979	0.184109	NO
hsa-miR-4421	1.10502	0.331411	NO
hsa-miR-4422	0.342941	0.825658	NO
hsa-miR-4424	0.699682	0.665757	NO
hsa-miR-4425	0.75995	0.563847	NO
hsa-miR-4429	0.524227	0.235024	NO
hsa-miR-4431	-1.92916	0.056957	NO
hsa-miR-4433-3p	0.355024	0.690944	NO
hsa-miR-4433-5p	-2.29809	0.00182282	DOWN
hsa-miR-4433b-3p	-1.25856	0.0511196	NO
hsa-miR-4433b-5p	0.811279	0.287082	NO
hsa-miR-4435	0.429151	0.526237	NO
hsa-miR-4436a	-0.399353	0.813111	NO
hsa-miR-4436b-3p	-0.00943734	0.996615	NO
hsa-miR-4436b-5p	1.17898	0.349864	NO
hsa-miR-4437	2.38761	0.00776972	UP
hsa-miR-4440	-1.13293	0.0411865	DOWN
hsa-miR-4443	-0.0778423	0.918342	NO
hsa-miR-4446-3p	0.219295	0.823487	NO
hsa-miR-4446-5p	-0.274711	0.850241	NO
hsa-miR-4448	0.523473	0.728166	NO
hsa-miR-4449	-0.668085	0.487378	NO
hsa-miR-4450	-0.0104089	0.996615	NO
hsa-miR-4454	1.55253	0.0349072	UP
hsa-miR-4461	-0.595069	0.690779	NO
hsa-miR-4463	0.66956	0.624189	NO
hsa-miR-4466	-0.0232576	0.994066	NO
hsa-miR-4467	-3.46637	1.88265e-06	DOWN
hsa-miR-4469	1.07732	0.403202	NO
hsa-miR-4470	0.393795	0.571191	NO
hsa-miR-4473	0.496018	0.349089	NO
hsa-miR-4474-3p	0.17044	0.870154	NO
hsa-miR-4477a	-0.196589	0.863474	NO
hsa-miR-4477b	-0.846266	0.522121	NO
hsa-miR-4479	-1.50836	0.00906935	DOWN
hsa-miR-448	0.0336486	0.988958	NO
hsa-miR-4482-3p	-0.641562	0.443706	NO
hsa-miR-4482-5p	-2.25425	0.00328995	DOWN
hsa-miR-4485	-1.0761	0.227282	NO
hsa-miR-4487	0.0998173	0.951469	NO
hsa-miR-4488	1.23706	0.100567	NO
hsa-miR-4489	0.244301	0.71886	NO
hsa-miR-4491	-1.11946	0.399775	NO
hsa-miR-4492	-0.451055	0.777905	NO
hsa-miR-4497	-0.194738	0.873894	NO
hsa-miR-4498	-0.737261	0.366573	NO
hsa-miR-449a	-0.457685	0.608883	NO
hsa-miR-449b-5p	-0.10592	0.943379	NO
hsa-miR-449c-5p	-1.20403	0.349864	NO
hsa-miR-4500	-1.11536	0.424603	NO
hsa-miR-4503	-1.21024	0.399882	NO
hsa-miR-4504	0.260323	0.673174	NO
hsa-miR-4508	1.02274	0.21153	NO
hsa-miR-450a-1-3p	-1.28296	0.0756963	NO
hsa-miR-450a-2-3p	-0.0312923	0.962804	NO
hsa-miR-450a-5p	0.525505	0.256269	NO
hsa-miR-450b-5p	-0.135318	0.870944	NO
hsa-miR-4510	-1.09325	0.220968	NO
hsa-miR-4511	0.104072	0.866429	NO
hsa-miR-4512	0.781398	0.62604	NO
hsa-miR-4515	-0.808705	0.605834	NO
hsa-miR-4516	-0.414415	0.71974	NO
hsa-miR-451a	-0.185719	0.71886	NO
hsa-miR-451b	1.11375	0.345618	NO
hsa-miR-4521	-1.38025	0.0464901	DOWN
hsa-miR-4522	-0.362694	0.796142	NO
hsa-miR-4523	-0.119745	0.919884	NO
hsa-miR-4524a-3p	-0.318345	0.80997	NO
hsa-miR-4525	-0.404278	0.800461	NO
hsa-miR-452-5p	1.14847	0.0116498	UP
hsa-miR-4526	-0.509165	0.761196	NO
hsa-miR-4532	2.09661	0.0181966	UP
hsa-miR-4533	-0.445242	0.487378	NO
hsa-miR-4536-5p	-0.129864	0.935186	NO
hsa-miR-454-3p	0.979065	0.0433319	UP
hsa-miR-454-5p	0.475777	0.372454	NO
hsa-miR-455-3p	0.991431	0.129738	NO
hsa-miR-455-5p	0.539525	0.3798	NO
hsa-miR-4632-5p	0.72982	0.613099	NO
hsa-miR-4635	1.72516	0.138952	NO
hsa-miR-4636	0.929506	0.497833	NO
hsa-miR-4637	-0.386589	0.786688	NO
hsa-miR-4638-3p	-0.42487	0.669549	NO
hsa-miR-4638-5p	-0.614134	0.432899	NO
hsa-miR-4639-5p	-3.32067	1.83802e-06	DOWN
hsa-miR-4642	-2.48641	0.0127157	DOWN
hsa-miR-4644	1.1665	0.346058	NO
hsa-miR-4645-3p	0.665746	0.320564	NO
hsa-miR-4646-3p	0.0723468	0.960203	NO
hsa-miR-4646-5p	-0.231529	0.765514	NO
hsa-miR-4647	0.444884	0.487378	NO
hsa-miR-4648	0.781317	0.605834	NO
hsa-miR-4653-3p	0.0175067	0.994099	NO
hsa-miR-4654	1.6638	0.0391646	UP
hsa-miR-4655-5p	0.350989	0.747664	NO
hsa-miR-4656	-1.69408	0.129738	NO
hsa-miR-4657	-0.882709	0.149625	NO
hsa-miR-4658	-0.10797	0.939736	NO
hsa-miR-4659a-3p	0.432042	0.391505	NO
hsa-miR-4659a-5p	-0.466904	0.721739	NO
hsa-miR-4659b-3p	0.681126	0.200887	NO
hsa-miR-4659b-5p	-0.797387	0.537158	NO
hsa-miR-4660	-0.575713	0.386711	NO
hsa-miR-4661-3p	1.13612	0.399775	NO
hsa-miR-4661-5p	-0.765568	0.347477	NO
hsa-miR-4662a-5p	0.521303	0.426553	NO
hsa-miR-4664-3p	-0.555201	0.397377	NO
hsa-miR-4665-5p	0.261403	0.720864	NO
hsa-miR-4667-3p	1.81803	0.11103	NO
hsa-miR-4667-5p	0.93147	0.224202	NO
hsa-miR-4668-5p	0.753845	0.424603	NO
hsa-miR-4669	1.12309	0.313215	NO
hsa-miR-4670-5p	-0.117858	0.939736	NO
hsa-miR-4671-5p	0.191214	0.903784	NO
hsa-miR-4672	-2.38052	0.000354579	DOWN
hsa-miR-4674	0.0325973	0.984105	NO
hsa-miR-4676-3p	0.972327	0.132538	NO
hsa-miR-4676-5p	-1.97308	0.0202735	DOWN
hsa-miR-4677-3p	0.122026	0.870271	NO
hsa-miR-4677-5p	-0.377429	0.777905	NO
hsa-miR-4678	-0.0844772	0.957928	NO
hsa-miR-4679	-0.448675	0.740594	NO
hsa-miR-4681	-0.613493	0.5879	NO
hsa-miR-4683	-1.53954	0.00328995	DOWN
hsa-miR-4684-3p	1.50257	0.193907	NO
hsa-miR-4685-3p	-0.222398	0.708473	NO
hsa-miR-4686	-3.11274	0.0012202	DOWN
hsa-miR-4687-3p	-1.08567	0.0388418	DOWN
hsa-miR-4687-5p	-0.313124	0.856947	NO
hsa-miR-4688	-1.64861	0.0186238	DOWN
hsa-miR-4689	0.385795	0.80773	NO
hsa-miR-4690-3p	-0.62734	0.235024	NO
hsa-miR-4690-5p	0.329032	0.850241	NO
hsa-miR-4691-3p	-0.0237682	0.992864	NO
hsa-miR-4695-3p	-2.65044	0.00768895	DOWN
hsa-miR-4695-5p	-0.120681	0.943379	NO
hsa-miR-4697-3p	0.171695	0.9215	NO
hsa-miR-4697-5p	-0.783311	0.499809	NO
hsa-miR-4699-3p	0.0404401	0.983714	NO
hsa-miR-4700-5p	0.770282	0.586683	NO
hsa-miR-4701-3p	0.587925	0.748942	NO
hsa-miR-4701-5p	-2.066	0.0110364	DOWN
hsa-miR-4706	-0.650958	0.669549	NO
hsa-miR-4707-3p	0.23138	0.777905	NO
hsa-miR-4707-5p	0.769669	0.605834	NO
hsa-miR-4708-3p	-2.26878	0.0355601	DOWN
hsa-miR-4709-3p	0.0644955	0.96623	NO
hsa-miR-4709-5p	0.466284	0.62933	NO
hsa-miR-4710	-0.813393	0.0920255	NO
hsa-miR-4714-5p	0.63691	0.522298	NO
hsa-miR-4716-3p	0.486255	0.800461	NO
hsa-miR-4717-3p	-1.00891	0.322845	NO
hsa-miR-4721	2.55187	0.00328995	UP
hsa-miR-4722-5p	0.643639	0.534582	NO
hsa-miR-4723-3p	-2.66541	0.00307273	DOWN
hsa-miR-4723-5p	-0.751567	0.620593	NO
hsa-miR-4724-5p	-0.101728	0.908372	NO
hsa-miR-4725-3p	0.181191	0.900361	NO
hsa-miR-4726-5p	-2.54734	9.80261e-05	DOWN
hsa-miR-4727-3p	-0.174451	0.900161	NO
hsa-miR-4728-3p	-1.24991	0.277107	NO
hsa-miR-4729	0.425101	0.802648	NO
hsa-miR-4731-5p	-0.385362	0.673174	NO
hsa-miR-4732-3p	0.291927	0.73879	NO
hsa-miR-4732-5p	0.0281125	0.971032	NO
hsa-miR-4734	0.271758	0.898496	NO
hsa-miR-4738-3p	-0.0678749	0.909184	NO
hsa-miR-4741	-0.850953	0.179449	NO
hsa-miR-4742-3p	0.686839	0.0661172	NO
hsa-miR-4742-5p	1.53419	0.0135993	UP
hsa-miR-4743-3p	-0.0177982	0.995518	NO
hsa-miR-4743-5p	-0.572916	0.384603	NO
hsa-miR-4744	-1.29245	0.282116	NO
hsa-miR-4745-3p	-0.482967	0.693912	NO
hsa-miR-4745-5p	-0.357981	0.59545	NO
hsa-miR-4746-5p	0.234847	0.673292	NO
hsa-miR-4747-3p	1.13669	0.426553	NO
hsa-miR-4747-5p	-0.19072	0.830667	NO
hsa-miR-4748	1.6683	0.0675	NO
hsa-miR-4749-3p	-0.0456158	0.983714	NO
hsa-miR-4749-5p	0.892494	0.504076	NO
hsa-miR-4750-5p	0.0590213	0.934093	NO
hsa-miR-4751	-0.877367	0.423932	NO
hsa-miR-4753-3p	-1.05014	0.35301	NO
hsa-miR-4753-5p	-1.50459	0.026157	DOWN
hsa-miR-4754	-1.0408	0.366573	NO
hsa-miR-4755-3p	-1.47772	0.00607913	DOWN
hsa-miR-4755-5p	0.316464	0.5459	NO
hsa-miR-4757-3p	0.883207	0.511012	NO
hsa-miR-4757-5p	-0.428281	0.782926	NO
hsa-miR-4758-5p	-2.6333	0.00328995	DOWN
hsa-miR-4762-3p	-0.154042	0.900161	NO
hsa-miR-4765	-4.55888	2.2837e-09	DOWN
hsa-miR-4766-3p	-0.697407	0.562567	NO
hsa-miR-4767	1.28142	0.278666	NO
hsa-miR-4772-3p	0.330206	0.640911	NO
hsa-miR-4772-5p	-0.773401	0.26449	NO
hsa-miR-4773	-1.01497	0.438718	NO
hsa-miR-4774-5p	0.0762188	0.952208	NO
hsa-miR-4775	2.00858	0.0930021	NO
hsa-miR-4777-3p	-0.180251	0.827637	NO
hsa-miR-4779	0.0699634	0.963834	NO
hsa-miR-4781-3p	-1.37784	0.0839181	NO
hsa-miR-4781-5p	-0.497027	0.760124	NO
hsa-miR-4782-5p	0.23066	0.861433	NO
hsa-miR-4784	-2.24735	0.0598596	NO
hsa-miR-4785	-0.247257	0.817484	NO
hsa-miR-4786-3p	0.0826616	0.963834	NO
hsa-miR-4786-5p	0.0864203	0.960203	NO
hsa-miR-4787-3p	-0.344574	0.836947	NO
hsa-miR-4788	-2.48003	0.0301117	DOWN
hsa-miR-4791	-0.40165	0.662261	NO
hsa-miR-4792	0.536778	0.693912	NO
hsa-miR-4793-3p	1.15382	0.314407	NO
hsa-miR-4794	0.699868	0.59545	NO
hsa-miR-4795-3p	-0.130726	0.927929	NO
hsa-miR-4796-3p	-2.09288	0.000730991	DOWN
hsa-miR-4796-5p	0.626265	0.705407	NO
hsa-miR-4797-3p	-2.51118	0.0258255	DOWN
hsa-miR-4797-5p	1.47447	0.320547	NO
hsa-miR-4799-5p	-3.07275	0.00121718	DOWN
hsa-miR-4800-3p	-0.965518	0.374679	NO
hsa-miR-4800-5p	0.79566	0.597114	NO
hsa-miR-4804-3p	0.25715	0.856947	NO
hsa-miR-4804-5p	-1.15051	0.161839	NO
hsa-miR-483-3p	0.00249563	0.997533	NO
hsa-miR-483-5p	-2.30759	9.84708e-06	DOWN
hsa-miR-484	0.464988	0.170843	NO
hsa-miR-485-3p	0.645911	0.460377	NO
hsa-miR-485-5p	0.0489632	0.955948	NO
hsa-miR-486-3p	0.113927	0.870271	NO
hsa-miR-486-5p	0.281144	0.584931	NO
hsa-miR-487a-3p	0.398524	0.673292	NO
hsa-miR-487a-5p	0.480424	0.584931	NO
hsa-miR-487b-3p	0.803997	0.410331	NO
hsa-miR-487b-5p	-0.0444803	0.961936	NO
hsa-miR-489-3p	1.83783	0.200887	NO
hsa-miR-490-3p	-0.65586	0.345618	NO
hsa-miR-490-5p	0.0668566	0.955948	NO
hsa-miR-491-3p	-2.39071	0.026157	DOWN
hsa-miR-491-5p	0.214815	0.890854	NO
hsa-miR-493-3p	0.314859	0.779002	NO
hsa-miR-493-5p	1.11638	0.182379	NO
hsa-miR-494-3p	0.926609	0.310236	NO
hsa-miR-494-5p	-0.733292	0.52969	NO
hsa-miR-495-3p	0.604625	0.526332	NO
hsa-miR-495-5p	1.10497	0.334207	NO
hsa-miR-496	0.219307	0.819946	NO
hsa-miR-497-5p	0.351191	0.533797	NO
hsa-miR-4999-3p	0.144207	0.909184	NO
hsa-miR-4999-5p	-0.556532	0.454306	NO
hsa-miR-499a-3p	-2.23874	0.0260538	DOWN
hsa-miR-499a-5p	-0.398849	0.661323	NO
hsa-miR-499b-3p	-1.81671	0.235024	NO
hsa-miR-499b-5p	0.987706	0.432899	NO
hsa-miR-5000-3p	-0.669813	0.516857	NO
hsa-miR-5000-5p	1.69024	0.277107	NO
hsa-miR-5001-3p	0.347667	0.536826	NO
hsa-miR-5001-5p	0.807957	0.235024	NO
hsa-miR-5003-3p	0.947283	0.129738	NO
hsa-miR-5004-3p	-0.948667	0.344798	NO
hsa-miR-5004-5p	-1.0005	0.432899	NO
hsa-miR-5006-3p	-0.915511	0.175964	NO
hsa-miR-5006-5p	-0.506041	0.673292	NO
hsa-miR-5009-5p	0.338449	0.533797	NO
hsa-miR-500a-3p	0.75355	0.0399009	UP
hsa-miR-500a-5p	-1.17011	0.173963	NO
hsa-miR-500b-3p	-0.769982	0.241928	NO
hsa-miR-5010-3p	0.579413	0.336455	NO
hsa-miR-5010-5p	0.55585	0.282116	NO
hsa-miR-501-3p	0.31808	0.492602	NO
hsa-miR-501-5p	0.185847	0.823448	NO
hsa-miR-502-3p	0.566101	0.120647	NO
hsa-miR-503-3p	1.02261	0.466562	NO
hsa-miR-503-5p	0.575497	0.128719	NO
hsa-miR-504-3p	1.8127	0.0124954	UP
hsa-miR-504-5p	-0.0797649	0.914221	NO
hsa-miR-505-3p	0.535789	0.329404	NO
hsa-miR-505-5p	-0.0757939	0.908372	NO
hsa-miR-506-3p	0.315295	0.817484	NO
hsa-miR-508-3p	-1.26883	0.07264	NO
hsa-miR-508-5p	0.532908	0.718539	NO
hsa-miR-5088-5p	-1.38522	0.244711	NO
hsa-miR-5090	-0.279319	0.817257	NO
hsa-miR-509-3-5p	-1.14696	0.0664484	NO
hsa-miR-509-3p	-2.65066	3.4838e-05	DOWN
hsa-miR-5094	-0.12759	0.921942	NO
hsa-miR-5095	-0.993183	0.432899	NO
hsa-miR-509-5p	-1.71901	0.0819076	NO
hsa-miR-5100	-2.81763	1.88265e-06	DOWN
hsa-miR-511-3p	-0.123231	0.903784	NO
hsa-miR-511-5p	0.121211	0.879056	NO
hsa-miR-512-3p	0.967861	0.11669	NO
hsa-miR-513c-5p	0.867248	0.422542	NO
hsa-miR-514a-3p	-1.20966	0.11669	NO
hsa-miR-514a-5p	0.509019	0.742732	NO
hsa-miR-516a-5p	-0.68718	0.536826	NO
hsa-miR-516b-5p	-0.0937	0.903784	NO
hsa-miR-517a-3p	-0.110683	0.906261	NO
hsa-miR-517b-3p	-0.864259	0.448751	NO
hsa-miR-5187-3p	0.23827	0.867016	NO
hsa-miR-5187-5p	-0.0152892	0.988958	NO
hsa-miR-5188	-2.08715	9.93385e-05	DOWN
hsa-miR-5189-3p	0.327799	0.626816	NO
hsa-miR-5189-5p	0.413254	0.530511	NO
hsa-miR-518b	1.17682	0.28955	NO
hsa-miR-518c-3p	0.210094	0.875393	NO
hsa-miR-518d-5p	0.74775	0.5879	NO
hsa-miR-518e-5p	0.497122	0.742732	NO
hsa-miR-518f-5p	1.36637	0.227282	NO
hsa-miR-5192	-0.339151	0.856947	NO
hsa-miR-5193	-1.02776	0.161839	NO
hsa-miR-5196-3p	0.614429	0.713837	NO
hsa-miR-519a-5p	-2.0407	0.00848982	DOWN
hsa-miR-519b-5p	-1.44133	0.271741	NO
hsa-miR-519c-5p	0.639118	0.5879	NO
hsa-miR-519d-3p	-0.722487	0.514834	NO
hsa-miR-520a-3p	-0.48743	0.500455	NO
hsa-miR-520a-5p	0.0906561	0.960203	NO
hsa-miR-520c-5p	-1.50342	0.0728134	NO
hsa-miR-520d-5p	-1.18498	0.410331	NO
hsa-miR-520f-3p	0.338281	0.836947	NO
hsa-miR-520g-3p	0.28119	0.867016	NO
hsa-miR-522-3p	1.27049	0.104737	NO
hsa-miR-522-5p	-1.58124	0.187655	NO
hsa-miR-523-3p	-1.67662	0.137953	NO
hsa-miR-523-5p	-0.582327	0.705407	NO
hsa-miR-524-5p	-0.914902	0.530511	NO
hsa-miR-525-5p	1.62498	0.0768903	NO
hsa-miR-526a	-0.261385	0.867016	NO
hsa-miR-526b-5p	0.50794	0.760924	NO
hsa-miR-532-3p	-0.0415867	0.946747	NO
hsa-miR-532-5p	0.263218	0.338349	NO
hsa-miR-539-3p	0.803539	0.372454	NO
hsa-miR-539-5p	0.464336	0.619184	NO
hsa-miR-541-3p	0.731969	0.37264	NO
hsa-miR-541-5p	0.616641	0.584931	NO
hsa-miR-542-3p	0.192312	0.812977	NO
hsa-miR-542-5p	-2.00575	0.0598961	NO
hsa-miR-543	0.42669	0.584931	NO
hsa-miR-544b	-1.63393	0.0875117	NO
hsa-miR-545-3p	-1.35378	0.0819076	NO
hsa-miR-545-5p	-2.81262	0.00121718	DOWN
hsa-miR-548a-3p	-0.928101	0.152264	NO
hsa-miR-548aa	-0.524766	0.588673	NO
hsa-miR-548ab	-3.11562	1.16061e-05	DOWN
hsa-miR-548ac	0.654941	0.331107	NO
hsa-miR-548ag	-0.903197	0.46579	NO
hsa-miR-548ah-3p	0.551916	0.423932	NO
hsa-miR-548ah-5p	-1.11603	0.438941	NO
hsa-miR-548ak	0.60927	0.665757	NO
hsa-miR-548al	0.256796	0.779002	NO
hsa-miR-548am-3p	0.900699	0.130212	NO
hsa-miR-548am-5p	-0.36326	0.766223	NO
hsa-miR-548an	-0.233195	0.883288	NO
hsa-miR-548ap-5p	-2.51527	0.00937004	DOWN
hsa-miR-548aq-3p	0.578015	0.550793	NO
hsa-miR-548aq-5p	0.248518	0.863474	NO
hsa-miR-548ar-3p	1.79109	0.0594378	NO
hsa-miR-548as-3p	0.340748	0.789317	NO
hsa-miR-548as-5p	0.0473959	0.979223	NO
hsa-miR-548at-3p	1.70949	0.127582	NO
hsa-miR-548at-5p	1.83844	0.152264	NO
hsa-miR-548au-5p	-1.21384	0.340235	NO
hsa-miR-548av-3p	-0.00918431	0.996615	NO
hsa-miR-548av-5p	0.228429	0.883288	NO
hsa-miR-548ax	-2.60854	0.00610846	DOWN
hsa-miR-548ay-3p	-0.341069	0.530511	NO
hsa-miR-548ay-5p	0.319999	0.613356	NO
hsa-miR-548az-5p	-1.1283	0.26449	NO
hsa-miR-548b-3p	-0.0256346	0.992864	NO
hsa-miR-548b-5p	-1.21323	0.297351	NO
hsa-miR-548ba	1.00778	0.487378	NO
hsa-miR-548c-5p	-0.0395034	0.981496	NO
hsa-miR-548d-3p	-0.149826	0.908403	NO
hsa-miR-548d-5p	0.288775	0.640911	NO
hsa-miR-548e-3p	0.043735	0.957928	NO
hsa-miR-548e-5p	-0.272979	0.867975	NO
hsa-miR-548f-3p	-0.395617	0.592621	NO
hsa-miR-548h-3p	-0.571405	0.746321	NO
hsa-miR-548h-5p	-0.367893	0.817484	NO
hsa-miR-548i	-2.60218	0.00270478	DOWN
hsa-miR-548j-3p	0.901682	0.510391	NO
hsa-miR-548j-5p	0.50844	0.517618	NO
hsa-miR-548k	0.394461	0.525774	NO
hsa-miR-548l	0.558819	0.180005	NO
hsa-miR-548n	0.074185	0.91232	NO
hsa-miR-548o-3p	-0.0196533	0.981496	NO
hsa-miR-548o-5p	0.928451	0.52111	NO
hsa-miR-548q	0.1196	0.867016	NO
hsa-miR-548s	-0.477475	0.755965	NO
hsa-miR-548t-3p	0.470054	0.777905	NO
hsa-miR-548t-5p	0.966932	0.516857	NO
hsa-miR-548u	-2.53383	4.27302e-05	DOWN
hsa-miR-548w	-0.796049	0.588673	NO
hsa-miR-549a	-1.52705	0.0358052	DOWN
hsa-miR-550a-3-5p	0.310845	0.492959	NO
hsa-miR-550a-3p	-0.831211	0.245434	NO
hsa-miR-550a-5p	-0.0303639	0.96042	NO
hsa-miR-550b-2-5p	-1.00799	0.45745	NO
hsa-miR-550b-3p	2.28168	0.0135993	UP
hsa-miR-551a	-1.66091	0.00700153	DOWN
hsa-miR-551b-3p	-0.770968	0.588673	NO
hsa-miR-551b-5p	-0.204365	0.900161	NO
hsa-miR-552-3p	-0.706211	0.340775	NO
hsa-miR-552-5p	-0.970099	0.196465	NO
hsa-miR-556-3p	-0.392274	0.765514	NO
hsa-miR-556-5p	-0.488605	0.511012	NO
hsa-miR-5581-3p	-2.2258	0.0019511	DOWN
hsa-miR-5582-3p	-0.809606	0.52111	NO
hsa-miR-5583-3p	0.907638	0.565919	NO
hsa-miR-5584-5p	-0.172558	0.832179	NO
hsa-miR-5585-3p	0.21384	0.873894	NO
hsa-miR-5586-5p	-0.444485	0.739268	NO
hsa-miR-5587-3p	-0.644575	0.539997	NO
hsa-miR-5587-5p	-0.916846	0.405438	NO
hsa-miR-5588-3p	-0.965976	0.366573	NO
hsa-miR-5588-5p	0.425924	0.517618	NO
hsa-miR-5589-3p	-1.10608	0.297209	NO
hsa-miR-5589-5p	-1.18451	0.306728	NO
hsa-miR-561-5p	-4.75457	1.83802e-06	DOWN
hsa-miR-5680	-1.50806	0.20897	NO
hsa-miR-5683	0.18137	0.835259	NO
hsa-miR-5690	-0.688518	0.652698	NO
hsa-miR-5695	0.440309	0.516857	NO
hsa-miR-5696	-2.76478	0.00121718	DOWN
hsa-miR-5697	-0.746282	0.211786	NO
hsa-miR-5698	0.235178	0.863287	NO
hsa-miR-5699-5p	0.271821	0.872927	NO
hsa-miR-5701	0.993266	0.460346	NO
hsa-miR-570-3p	-0.016405	0.993173	NO
hsa-miR-5706	0.127392	0.939736	NO
hsa-miR-574-3p	0.635073	0.151059	NO
hsa-miR-574-5p	-0.373546	0.500455	NO
hsa-miR-576-3p	0.315141	0.601836	NO
hsa-miR-576-5p	0.795463	0.0439475	UP
hsa-miR-577	-2.11916	0.0460851	DOWN
hsa-miR-579-3p	-1.86807	0.0486212	DOWN
hsa-miR-579-5p	-0.298234	0.663142	NO
hsa-miR-580-3p	-0.150031	0.870944	NO
hsa-miR-581	-0.216898	0.768958	NO
hsa-miR-582-3p	0.43196	0.541401	NO
hsa-miR-582-5p	0.0701246	0.963525	NO
hsa-miR-584-3p	-1.23464	0.128719	NO
hsa-miR-584-5p	0.595174	0.229067	NO
hsa-miR-589-3p	0.47776	0.654057	NO
hsa-miR-589-5p	-0.077379	0.91204	NO
hsa-miR-590-3p	0.510922	0.434068	NO
hsa-miR-590-5p	0.163273	0.914221	NO
hsa-miR-592	-0.424379	0.766223	NO
hsa-miR-597-3p	-0.584088	0.301048	NO
hsa-miR-597-5p	-0.334971	0.827827	NO
hsa-miR-598-3p	0.288477	0.651756	NO
hsa-miR-598-5p	0.291065	0.861433	NO
hsa-miR-600	-2.13446	0.0260538	DOWN
hsa-miR-605-3p	-0.742941	0.379808	NO
hsa-miR-605-5p	0.565012	0.674238	NO
hsa-miR-6087	-0.652526	0.310236	NO
hsa-miR-6089	0.628974	0.71886	NO
hsa-miR-610	0.41803	0.377579	NO
hsa-miR-6125	-0.90564	0.530511	NO
hsa-miR-6130	-1.68228	0.00336333	DOWN
hsa-miR-6131	1.39691	0.34216	NO
hsa-miR-6134	-0.523921	0.732739	NO
hsa-miR-615-3p	0.283779	0.73828	NO
hsa-miR-616-3p	0.359424	0.454306	NO
hsa-miR-616-5p	0.48866	0.46579	NO
hsa-miR-618	0.380689	0.51054	NO
hsa-miR-619-5p	-0.120132	0.913006	NO
hsa-miR-624-5p	0.0852255	0.903784	NO
hsa-miR-625-3p	0.74114	0.150064	NO
hsa-miR-625-5p	1.07214	0.0106628	UP
hsa-miR-627-3p	-0.161572	0.856947	NO
hsa-miR-627-5p	-1.32659	0.0439475	DOWN
hsa-miR-628-3p	0.437626	0.460377	NO
hsa-miR-628-5p	0.198261	0.813111	NO
hsa-miR-629-3p	0.674636	0.309385	NO
hsa-miR-629-5p	-0.0299014	0.957928	NO
hsa-miR-636	-0.0374595	0.963834	NO
hsa-miR-641	0.457528	0.605619	NO
hsa-miR-642a-3p	-0.420987	0.487378	NO
hsa-miR-642a-5p	-1.49963	0.154629	NO
hsa-miR-642b-3p	0.464289	0.8055	NO
hsa-miR-643	-0.686488	0.314407	NO
hsa-miR-6500-3p	0.115748	0.901082	NO
hsa-miR-6501-3p	-0.352272	0.830667	NO
hsa-miR-6501-5p	-0.3895	0.534582	NO
hsa-miR-6502-5p	0.511814	0.487793	NO
hsa-miR-6503-3p	-0.0761837	0.893838	NO
hsa-miR-6503-5p	-0.339612	0.604078	NO
hsa-miR-6504-5p	-0.326127	0.837711	NO
hsa-miR-6505-3p	-0.687066	0.345618	NO
hsa-miR-6505-5p	-2.18442	0.00182282	DOWN
hsa-miR-6507-5p	1.70857	0.102028	NO
hsa-miR-6508-3p	-1.04372	0.424467	NO
hsa-miR-6509-3p	-0.47451	0.777905	NO
hsa-miR-6509-5p	0.0207168	0.981496	NO
hsa-miR-6510-3p	-2.19591	0.0249022	DOWN
hsa-miR-6511a-3p	0.657879	0.132538	NO
hsa-miR-6511a-5p	-0.884664	0.187655	NO
hsa-miR-6511b-3p	0.275334	0.578852	NO
hsa-miR-6511b-5p	0.246084	0.777905	NO
hsa-miR-6513-3p	0.17833	0.741155	NO
hsa-miR-6513-5p	-0.704115	0.671359	NO
hsa-miR-6514-3p	0.527677	0.446739	NO
hsa-miR-6514-5p	0.306222	0.6471	NO
hsa-miR-6515-3p	-1.58647	0.0155219	DOWN
hsa-miR-6515-5p	0.240904	0.728166	NO
hsa-miR-651-5p	0.340737	0.569185	NO
hsa-miR-6516-3p	0.480781	0.461789	NO
hsa-miR-6516-5p	0.507871	0.51054	NO
hsa-miR-652-3p	0.160831	0.856947	NO
hsa-miR-652-5p	0.371978	0.830522	NO
hsa-miR-653-3p	-0.637541	0.673174	NO
hsa-miR-654-3p	0.707437	0.432899	NO
hsa-miR-654-5p	0.333871	0.733241	NO
hsa-miR-655-3p	0.0832913	0.929502	NO
hsa-miR-656-3p	0.0328169	0.980633	NO
hsa-miR-658	-0.960455	0.0827406	NO
hsa-miR-659-5p	0.0682868	0.91232	NO
hsa-miR-660-3p	-0.422267	0.534582	NO
hsa-miR-660-5p	-0.175433	0.672821	NO
hsa-miR-664a-3p	0.124775	0.867016	NO
hsa-miR-664a-5p	0.569834	0.184109	NO
hsa-miR-664b-3p	0.944633	0.397377	NO
hsa-miR-664b-5p	-0.225689	0.746321	NO
hsa-miR-665	-0.34953	0.613099	NO
hsa-miR-668-3p	-0.179257	0.825658	NO
hsa-miR-671-3p	0.696434	0.200887	NO
hsa-miR-6715a-3p	-1.67634	0.0838846	NO
hsa-miR-6715b-3p	-0.687354	0.611474	NO
hsa-miR-671-5p	-0.197785	0.740594	NO
hsa-miR-6716-3p	-0.18422	0.756297	NO
hsa-miR-6718-5p	-0.0757661	0.965993	NO
hsa-miR-6721-5p	0.398468	0.590216	NO
hsa-miR-6726-3p	-0.0752802	0.936598	NO
hsa-miR-6726-5p	0.134326	0.925307	NO
hsa-miR-6727-5p	2.28514	9.93385e-05	UP
hsa-miR-6728-5p	0.0694349	0.969832	NO
hsa-miR-6729-5p	-0.188582	0.837711	NO
hsa-miR-6730-3p	1.45591	0.191609	NO
hsa-miR-6730-5p	0.382746	0.750335	NO
hsa-miR-6731-3p	-0.143889	0.916427	NO
hsa-miR-6731-5p	-1.1655	0.280974	NO
hsa-miR-6732-3p	0.341128	0.82536	NO
hsa-miR-6733-3p	-0.753026	0.554379	NO
hsa-miR-6733-5p	-0.8032	0.511012	NO
hsa-miR-6734-3p	-2.14312	0.0831414	NO
hsa-miR-6734-5p	-0.27933	0.673174	NO
hsa-miR-6735-3p	0.977665	0.114583	NO
hsa-miR-6735-5p	0.456254	0.460377	NO
hsa-miR-6736-5p	0.423759	0.537158	NO
hsa-miR-6737-3p	0.370077	0.853846	NO
hsa-miR-6738-3p	-1.73533	0.0281893	DOWN
hsa-miR-6739-3p	-0.853666	0.397021	NO
hsa-miR-6739-5p	-0.614589	0.670128	NO
hsa-miR-6740-5p	1.10061	0.487378	NO
hsa-miR-6741-3p	0.662211	0.175964	NO
hsa-miR-6741-5p	-0.280081	0.673292	NO
hsa-miR-6742-3p	-0.873429	0.504076	NO
hsa-miR-6742-5p	-0.785588	0.522121	NO
hsa-miR-6743-3p	-0.763678	0.605861	NO
hsa-miR-6745	-0.114215	0.947942	NO
hsa-miR-6746-3p	0.610152	0.529863	NO
hsa-miR-6746-5p	0.682791	0.649869	NO
hsa-miR-6747-3p	0.461247	0.366573	NO
hsa-miR-6748-3p	-0.745338	0.610539	NO
hsa-miR-6748-5p	-1.4112	0.0598596	NO
hsa-miR-6749-3p	-0.918357	0.57473	NO
hsa-miR-6750-3p	-0.595339	0.734587	NO
hsa-miR-6750-5p	-0.0394673	0.969199	NO
hsa-miR-6751-3p	0.725215	0.663142	NO
hsa-miR-6751-5p	-0.0193531	0.992864	NO
hsa-miR-6752-3p	-0.414464	0.784801	NO
hsa-miR-6753-3p	-0.345087	0.858765	NO
hsa-miR-6753-5p	0.0062162	0.996615	NO
hsa-miR-675-3p	-0.047819	0.948807	NO
hsa-miR-6754-3p	-0.316153	0.766223	NO
hsa-miR-6754-5p	0.873695	0.533797	NO
hsa-miR-6755-3p	-0.616771	0.670128	NO
hsa-miR-6755-5p	-0.0723778	0.930351	NO
hsa-miR-675-5p	-0.41991	0.527751	NO
hsa-miR-6757-5p	-0.520002	0.739776	NO
hsa-miR-6758-3p	-0.643965	0.460377	NO
hsa-miR-6758-5p	-0.00709201	0.996615	NO
hsa-miR-6759-5p	0.024273	0.992864	NO
hsa-miR-6761-3p	-2.93027	0.00603326	DOWN
hsa-miR-6761-5p	0.128552	0.906261	NO
hsa-miR-6762-3p	0.897041	0.563032	NO
hsa-miR-6762-5p	1.35079	0.300852	NO
hsa-miR-6763-5p	-1.3903	0.00987693	DOWN
hsa-miR-676-3p	0.646357	0.278666	NO
hsa-miR-6764-3p	0.286228	0.829648	NO
hsa-miR-6764-5p	0.224024	0.705567	NO
hsa-miR-6765-5p	2.45458	0.00336333	UP
hsa-miR-676-5p	2.34194	0.0245505	UP
hsa-miR-6766-5p	-0.789958	0.579051	NO
hsa-miR-6767-5p	-1.00111	0.0645391	NO
hsa-miR-6770-3p	-0.138501	0.861433	NO
hsa-miR-6770-5p	-1.16701	0.26449	NO
hsa-miR-6772-3p	0.886673	0.106768	NO
hsa-miR-6772-5p	-1.35471	0.424413	NO
hsa-miR-6774-3p	-0.636104	0.474933	NO
hsa-miR-6774-5p	-0.757405	0.635239	NO
hsa-miR-6775-3p	-2.09676	0.161839	NO
hsa-miR-6776-3p	-2.82182	0.000162839	DOWN
hsa-miR-6777-3p	-1.23806	0.180005	NO
hsa-miR-6777-5p	0.292745	0.849129	NO
hsa-miR-6779-5p	1.99469	0.043827	UP
hsa-miR-6780a-3p	0.536217	0.665757	NO
hsa-miR-6780a-5p	-0.549001	0.454306	NO
hsa-miR-6780b-3p	0.459255	0.775262	NO
hsa-miR-6780b-5p	0.158843	0.909184	NO
hsa-miR-6781-3p	2.29199	0.0485681	UP
hsa-miR-6781-5p	0.416763	0.742732	NO
hsa-miR-6782-3p	-0.253941	0.874856	NO
hsa-miR-6782-5p	0.483789	0.746321	NO
hsa-miR-6783-3p	0.0276436	0.970728	NO
hsa-miR-6783-5p	-0.168696	0.903784	NO
hsa-miR-6784-3p	-0.153529	0.900161	NO
hsa-miR-6785-5p	2.37972	0.0220765	UP
hsa-miR-6786-3p	-1.0515	0.100567	NO
hsa-miR-6787-3p	0.0834346	0.908372	NO
hsa-miR-6787-5p	-1.12836	0.153429	NO
hsa-miR-6788-3p	-0.193236	0.882004	NO
hsa-miR-6788-5p	1.06601	0.487378	NO
hsa-miR-6789-3p	0.918114	0.516677	NO
hsa-miR-6789-5p	0.56162	0.705407	NO
hsa-miR-6791-3p	-0.127545	0.900161	NO
hsa-miR-6791-5p	-0.295717	0.858765	NO
hsa-miR-6793-3p	0.894163	0.487793	NO
hsa-miR-6793-5p	-0.649689	0.187655	NO
hsa-miR-6796-3p	-0.367825	0.817484	NO
hsa-miR-6796-5p	0.831436	0.579051	NO
hsa-miR-6797-3p	0.0987377	0.945174	NO
hsa-miR-6798-3p	-1.72454	0.00351616	DOWN
hsa-miR-6799-3p	0.414814	0.781037	NO
hsa-miR-6799-5p	1.19003	0.3798	NO
hsa-miR-6800-5p	-0.375203	0.700384	NO
hsa-miR-6802-3p	-0.603706	0.707954	NO
hsa-miR-6802-5p	-0.855589	0.463343	NO
hsa-miR-6803-3p	-0.606527	0.345618	NO
hsa-miR-6804-3p	-0.725796	0.613171	NO
hsa-miR-6804-5p	0.133637	0.866429	NO
hsa-miR-6805-5p	-0.207863	0.746846	NO
hsa-miR-6806-3p	-0.414943	0.474933	NO
hsa-miR-6807-5p	-0.666646	0.26449	NO
hsa-miR-6808-3p	-1.51407	0.00834155	DOWN
hsa-miR-6809-3p	0.689152	0.675281	NO
hsa-miR-6809-5p	-0.657438	0.320057	NO
hsa-miR-6810-3p	-0.00300682	0.997533	NO
hsa-miR-6810-5p	-1.37301	0.155592	NO
hsa-miR-6812-3p	-1.25155	0.245434	NO
hsa-miR-6813-3p	-2.06742	0.106768	NO
hsa-miR-6813-5p	0.0701435	0.936598	NO
hsa-miR-6815-3p	1.0015	0.459149	NO
hsa-miR-6815-5p	-0.19268	0.803886	NO
hsa-miR-6816-3p	-1.43421	0.151059	NO
hsa-miR-6817-3p	-0.719943	0.639338	NO
hsa-miR-6818-3p	-0.501982	0.504076	NO
hsa-miR-6818-5p	-0.258821	0.713837	NO
hsa-miR-6819-3p	0.290244	0.696788	NO
hsa-miR-6819-5p	0.142034	0.927195	NO
hsa-miR-6820-3p	0.686242	0.586683	NO
hsa-miR-6820-5p	0.591452	0.651756	NO
hsa-miR-6821-5p	-1.1721	0.0355601	DOWN
hsa-miR-6823-5p	0.592344	0.667928	NO
hsa-miR-6824-3p	1.28844	0.320984	NO
hsa-miR-6824-5p	-0.998488	0.522121	NO
hsa-miR-6825-5p	3.44548	6.39166e-05	UP
hsa-miR-6826-3p	-0.324001	0.817484	NO
hsa-miR-6826-5p	0.323948	0.845628	NO
hsa-miR-6827-3p	-1.35428	0.115436	NO
hsa-miR-6827-5p	-0.592944	0.690944	NO
hsa-miR-6829-5p	-0.225446	0.893838	NO
hsa-miR-6832-3p	-0.466392	0.730388	NO
hsa-miR-6832-5p	0.220323	0.906261	NO
hsa-miR-6833-3p	1.10751	0.389076	NO
hsa-miR-6833-5p	0.643639	0.663142	NO
hsa-miR-6836-3p	0.764229	0.487866	NO
hsa-miR-6836-5p	-1.13223	0.26449	NO
hsa-miR-6837-3p	0.189526	0.76058	NO
hsa-miR-6837-5p	0.172998	0.835259	NO
hsa-miR-6838-5p	-0.394382	0.823448	NO
hsa-miR-6839-5p	0.674482	0.651756	NO
hsa-miR-6840-5p	1.66966	0.15595	NO
hsa-miR-6842-3p	-0.125831	0.864658	NO
hsa-miR-6842-5p	0.23952	0.709999	NO
hsa-miR-6843-3p	0.307369	0.671359	NO
hsa-miR-6845-5p	0.36197	0.838997	NO
hsa-miR-6846-5p	-0.140825	0.927929	NO
hsa-miR-6847-3p	0.925552	0.527751	NO
hsa-miR-6847-5p	1.37053	0.0214904	UP
hsa-miR-6848-5p	0.346599	0.817257	NO
hsa-miR-6849-3p	0.231106	0.863287	NO
hsa-miR-6850-5p	-0.615804	0.307536	NO
hsa-miR-6851-3p	0.734198	0.571963	NO
hsa-miR-6851-5p	0.00141339	0.998716	NO
hsa-miR-6852-3p	0.904298	0.584931	NO
hsa-miR-6852-5p	0.37748	0.663142	NO
hsa-miR-6853-3p	-0.850902	0.39813	NO
hsa-miR-6854-3p	-1.37097	0.336596	NO
hsa-miR-6854-5p	-0.859776	0.511012	NO
hsa-miR-6855-3p	-1.12638	0.137953	NO
hsa-miR-6855-5p	-0.184416	0.777905	NO
hsa-miR-6856-3p	0.190921	0.903784	NO
hsa-miR-6857-3p	-0.104526	0.899359	NO
hsa-miR-6858-3p	0.270957	0.863287	NO
hsa-miR-6858-5p	-1.03897	0.529863	NO
hsa-miR-6859-3p	-0.567921	0.539997	NO
hsa-miR-6859-5p	-0.214396	0.769425	NO
hsa-miR-6860	0.0612937	0.973075	NO
hsa-miR-6861-3p	-0.974819	0.511012	NO
hsa-miR-6861-5p	1.32778	0.243657	NO
hsa-miR-6862-5p	-2.80828	1.88265e-06	DOWN
hsa-miR-6864-5p	-1.50672	0.276176	NO
hsa-miR-6865-5p	-0.736223	0.62604	NO
hsa-miR-6866-3p	-1.64106	0.00805818	DOWN
hsa-miR-6866-5p	0.49525	0.28955	NO
hsa-miR-6867-5p	0.373358	0.793356	NO
hsa-miR-6868-3p	0.296781	0.746321	NO
hsa-miR-6869-5p	1.3433	0.249112	NO
hsa-miR-6873-3p	0.594551	0.182379	NO
hsa-miR-6873-5p	-2.46464	0.0235501	DOWN
hsa-miR-6874-3p	-0.684417	0.613356	NO
hsa-miR-6875-5p	0.0272187	0.983714	NO
hsa-miR-6876-3p	0.568669	0.588673	NO
hsa-miR-6876-5p	0.437546	0.8055	NO
hsa-miR-6877-5p	0.783951	0.0462815	UP
hsa-miR-6878-3p	-1.62842	0.187655	NO
hsa-miR-6878-5p	-0.356016	0.823448	NO
hsa-miR-6879-3p	-0.590801	0.615486	NO
hsa-miR-6880-3p	0.0377621	0.986219	NO
hsa-miR-6880-5p	-0.211477	0.893838	NO
hsa-miR-6881-3p	-2.30921	0.0040641	DOWN
hsa-miR-6881-5p	1.11814	0.319151	NO
hsa-miR-6882-3p	1.40582	0.0946281	NO
hsa-miR-6882-5p	-0.53477	0.521171	NO
hsa-miR-6883-3p	-3.07802	0.00121718	DOWN
hsa-miR-6884-5p	-0.265965	0.71218	NO
hsa-miR-6885-3p	0.333009	0.823448	NO
hsa-miR-6885-5p	-0.024599	0.992864	NO
hsa-miR-6886-5p	-0.520352	0.756171	NO
hsa-miR-6889-3p	0.216092	0.883963	NO
hsa-miR-6889-5p	0.680964	0.504076	NO
hsa-miR-6890-5p	0.159852	0.912468	NO
hsa-miR-6891-5p	-0.173632	0.849129	NO
hsa-miR-6892-3p	0.251292	0.863287	NO
hsa-miR-6892-5p	0.209361	0.860102	NO
hsa-miR-6894-3p	-0.699349	0.534582	NO
hsa-miR-6894-5p	-1.43706	0.192555	NO
hsa-miR-6895-5p	0.443889	0.791268	NO
hsa-miR-708-3p	-0.104274	0.878225	NO
hsa-miR-708-5p	-1.64551	0.0920255	NO
hsa-miR-7106-3p	-1.25042	0.282887	NO
hsa-miR-7108-5p	0.879516	0.601728	NO
hsa-miR-7109-3p	-0.565919	0.670128	NO
hsa-miR-7109-5p	-0.107964	0.954837	NO
hsa-miR-7110-3p	1.29129	0.00858361	UP
hsa-miR-7110-5p	0.979392	0.518166	NO
hsa-miR-7111-3p	0.22798	0.900161	NO
hsa-miR-7113-3p	0.409594	0.779419	NO
hsa-miR-7113-5p	-0.667945	0.656493	NO
hsa-miR-7114-5p	-1.10669	0.325864	NO
hsa-miR-7-1-3p	0.390687	0.554379	NO
hsa-miR-7151-3p	-0.76341	0.522121	NO
hsa-miR-7152-3p	1.36161	0.299412	NO
hsa-miR-7155-3p	-1.08546	0.114733	NO
hsa-miR-7160-3p	-0.743105	0.584931	NO
hsa-miR-744-3p	-0.487056	0.588673	NO
hsa-miR-744-5p	0.513906	0.400221	NO
hsa-miR-758-3p	0.572771	0.539468	NO
hsa-miR-758-5p	-2.01829	0.0563662	NO
hsa-miR-7-5p	0.796755	0.0152381	UP
hsa-miR-760	-0.16374	0.80548	NO
hsa-miR-7641	-0.998407	0.511012	NO
hsa-miR-765	-0.916638	0.463412	NO
hsa-miR-766-3p	0.564944	0.551654	NO
hsa-miR-766-5p	0.0731939	0.930247	NO
hsa-miR-767-5p	-0.180188	0.906261	NO
hsa-miR-769-3p	0.623471	0.459149	NO
hsa-miR-769-5p	0.453198	0.366573	NO
hsa-miR-7702	0.690791	0.615761	NO
hsa-miR-7703	0.206169	0.883963	NO
hsa-miR-7704	0.343449	0.562567	NO
hsa-miR-7705	-0.549312	0.517618	NO
hsa-miR-7706	-0.0118717	0.983714	NO
hsa-miR-7843-3p	-0.946563	0.290013	NO
hsa-miR-7844-5p	0.782631	0.584931	NO
hsa-miR-7845-5p	0.28587	0.770415	NO
hsa-miR-7847-3p	0.81294	0.5879	NO
hsa-miR-7848-3p	-0.626255	0.3208	NO
hsa-miR-7849-3p	0.54611	0.40609	NO
hsa-miR-7850-5p	-1.2213	0.061481	NO
hsa-miR-7851-3p	-1.69467	0.164366	NO
hsa-miR-7852-3p	-0.121426	0.916427	NO
hsa-miR-7853-5p	-0.191657	0.876843	NO
hsa-miR-7854-3p	0.196469	0.781037	NO
hsa-miR-7855-5p	-1.87509	0.0370677	DOWN
hsa-miR-7856-5p	-1.42675	0.20897	NO
hsa-miR-7976	0.0186242	0.974786	NO
hsa-miR-7977	-0.719124	0.662644	NO
hsa-miR-8072	-2.18	0.000557818	DOWN
hsa-miR-873-3p	-0.184608	0.836947	NO
hsa-miR-873-5p	-0.0730006	0.935715	NO
hsa-miR-874-3p	-0.0793611	0.890121	NO
hsa-miR-874-5p	-1.07091	0.362526	NO
hsa-miR-876-3p	-0.655826	0.665757	NO
hsa-miR-876-5p	-1.14521	0.235846	NO
hsa-miR-877-3p	0.0704405	0.936598	NO
hsa-miR-877-5p	-0.551663	0.291194	NO
hsa-miR-885-3p	0.790264	0.326375	NO
hsa-miR-885-5p	0.986656	0.245633	NO
hsa-miR-887-3p	-2.01854	0.0471859	DOWN
hsa-miR-887-5p	-0.653201	0.670128	NO
hsa-miR-888-5p	-4.47719	4.51518e-09	DOWN
hsa-miR-889-3p	0.529914	0.588673	NO
hsa-miR-889-5p	0.456439	0.762165	NO
hsa-miR-891a-5p	0.288634	0.813111	NO
hsa-miR-892a	0.465224	0.644692	NO
hsa-miR-92a-1-5p	0.208433	0.652698	NO
hsa-miR-92a-2-5p	0.589123	0.670128	NO
hsa-miR-92a-3p	0.241965	0.522121	NO
hsa-miR-92b-3p	0.13488	0.785719	NO
hsa-miR-92b-5p	-0.268422	0.62604	NO
hsa-miR-933	0.146785	0.830584	NO
hsa-miR-93-3p	-0.166284	0.849895	NO
hsa-miR-935	-0.433872	0.665757	NO
hsa-miR-93-5p	0.558657	0.129738	NO
hsa-miR-937-3p	0.152411	0.849129	NO
hsa-miR-937-5p	1.48804	0.230317	NO
hsa-miR-939-5p	-0.461583	0.304401	NO
hsa-miR-9-3p	-1.37675	0.0822938	NO
hsa-miR-940	-0.79296	0.317523	NO
hsa-miR-941	-0.145974	0.784801	NO
hsa-miR-942-3p	-0.577834	0.235024	NO
hsa-miR-942-5p	0.499549	0.0756963	NO
hsa-miR-943	-1.01661	0.182379	NO
hsa-miR-944	-1.23661	0.160282	NO
hsa-miR-95-3p	0.341421	0.62604	NO
hsa-miR-95-5p	0.983665	0.412642	NO
hsa-miR-9-5p	0.175699	0.863474	NO
hsa-miR-96-5p	0.0909932	0.903784	NO
hsa-miR-98-3p	0.210606	0.838895	NO
hsa-miR-98-5p	1.26858	0.00850705	UP
hsa-miR-99a-3p	0.00394073	0.996615	NO
hsa-miR-99a-5p	0.159876	0.777905	NO
hsa-miR-99b-3p	0.578294	0.227789	NO
hsa-miR-99b-5p	0.24358	0.516857	NO

## Sheet: SVM-RFE
FeatureName	FeatureID	AvgRank
hsa.let.7a.5p	1	4.4
hsa.let.7c.5p	2	13.8
hsa.miR.4642	109	14.4
hsa.miR.4797.3p	130	16.5
hsa.miR.3611	87	17.7
hsa.miR.216a.5p	30	18.7
hsa.miR.6763.5p	143	19.3
hsa.miR.3138	79	26.1
hsa.miR.33b.5p	14	26.9
hsa.miR.4721	120	28.5
hsa.miR.3928.3p	95	29.7
hsa.let.7d.5p	3	30
hsa.miR.3605.5p	86	30.1
hsa.miR.185.5p	24	30.5
hsa.miR.6765.5p	144	30.6
hsa.miR.1226.5p	65	30.9
hsa.miR.6785.5p	148	31.7
hsa.miR.128.1.5p	21	32.6
hsa.miR.3150a.3p	81	33.5
hsa.miR.6727.5p	140	35
hsa.miR.551a	52	35.3
hsa.miR.4695.3p	117	35.6
hsa.miR.4639.5p	108	36
hsa.let.7f.5p	5	37.7
hsa.miR.3065.5p	75	38.1
hsa.miR.545.5p	44	38.2
hsa.miR.4482.5p	105	38.6
hsa.miR.219a.5p	31	39
hsa.miR.5100	132	39.1
hsa.miR.4799.5p	131	39.8
hsa.miR.423.5p	34	41
hsa.miR.3613.5p	88	42.3
hsa.miR.208a.3p	29	43.9
hsa.miR.6798.3p	149	44.1
hsa.miR.500a.3p	40	45.8
hsa.miR.3622a.3p	91	46.9
hsa.miR.548u	49	47.6
hsa.miR.3690	94	47.6
hsa.miR.30a.3p	13	47.8
hsa.miR.625.5p	58	49.8
hsa.let.7g.5p	6	50
hsa.miR.3679.5p	93	50.1
hsa.miR.561.5p	53	50.3
hsa.miR.4765	127	50.7
hsa.miR.4701.5p	118	51.5
hsa.miR.6808.3p	150	52.1
hsa.miR.4440	101	52.8
hsa.miR.4467	103	52.8
hsa.miR.1294	71	55.4
hsa.miR.3148	80	56.7
hsa.miR.6776.3p	145	56.7
hsa.miR.579.3p	56	56.9
hsa.miR.491.3p	38	57.1
hsa.miR.6883.3p	159	59.6
hsa.miR.4672	111	59.7
hsa.miR.8072	162	60.9
hsa.miR.7855.5p	161	61.4
hsa.miR.499a.3p	39	61.5
hsa.miR.7110.3p	160	62.9
hsa.miR.3129.3p	76	63
hsa.miR.3617.5p	89	63.4
hsa.miR.1228.5p	66	64.7
hsa.miR.4654	110	64.8
hsa.miR.4437	100	65.1
hsa.miR.600	57	67
hsa.miR.483.5p	37	68.2
hsa.miR.1299	72	71.5
hsa.miR.154.5p	23	73
hsa.miR.4306	98	73.3
hsa.miR.4683	113	73.3
hsa.miR.576.5p	54	73.9
hsa.miR.196b.3p	27	75.2
hsa.miR.3160.3p	84	75.3
hsa.miR.5696	135	75.5
hsa.miR.627.5p	59	76.7
hsa.miR.1908.3p	73	76.7
hsa.let.7e.5p	4	77
hsa.miR.34c.3p	15	77.7
hsa.miR.6825.5p	152	77.9
hsa.miR.5581.3p	134	79.4
hsa.miR.6873.5p	156	79.5
hsa.miR.6781.3p	147	79.7
hsa.miR.4686	114	81.2
hsa.miR.4796.3p	129	81.3
hsa.miR.130b.5p	22	83.1
hsa.miR.1185.2.3p	64	83.9
hsa.miR.3200.5p	85	84.8
hsa.miR.519a.5p	43	85.5
hsa.miR.202.3p	28	86.6
hsa.miR.6821.5p	151	88.8
hsa.miR.20a.5p	11	94.5
hsa.miR.3155a	83	94.7
hsa.miR.20b.3p	12	95
hsa.miR.1	8	95.5
hsa.miR.106a.5p	20	96.3
hsa.miR.509.3p	42	96.7
hsa.miR.4758.5p	126	96.7
hsa.miR.6866.3p	155	98.3
hsa.miR.4676.5p	112	99.7
hsa.miR.7.5p	9	100.3
hsa.miR.1185.1.3p	63	100.4
hsa.miR.4479	104	101.9
hsa.miR.1237.3p	67	102.2
hsa.miR.3130.3p	77	103.7
hsa.miR.6847.5p	153	103.8
hsa.miR.548ab	45	103.9
hsa.miR.887.3p	61	103.9
hsa.miR.3154	82	104.7
hsa.miR.4788	128	104.8
hsa.miR.3653	92	105.5
hsa.miR.4723.3p	121	105.7
hsa.miR.3944.5p	96	105.9
hsa.miR.4532	107	106.6
hsa.miR.548ax	47	106.8
hsa.miR.380.3p	32	107.1
hsa.miR.5188	133	107.6
hsa.miR.550b.3p	51	108.4
hsa.miR.4687.3p	115	108.5
hsa.miR.4708.3p	119	109.1
hsa.miR.888.5p	62	111.3
hsa.miR.6130	136	111.4
hsa.miR.3131	78	111.6
hsa.miR.6877.5p	157	112.5
hsa.miR.6881.3p	158	113.4
hsa.miR.195.5p	26	113.8
hsa.miR.103a.3p	19	114
hsa.miR.6862.5p	154	115.2
hsa.miR.4454	102	117
hsa.miR.6761.3p	142	119.4
hsa.miR.4755.3p	125	119.9
hsa.miR.4726.5p	122	120.2
hsa.miR.452.5p	35	121
hsa.miR.549a	50	121.3
hsa.miR.454.3p	36	122.8
hsa.miR.4289	97	123.1
hsa.miR.4433.5p	99	124.7
hsa.miR.380.5p	33	125.6
hsa.miR.1258	69	126.1
hsa.miR.4521	106	129.2
hsa.miR.3620.5p	90	129.4
hsa.miR.4688	116	129.6
hsa.miR.6510.3p	138	129.9
hsa.miR.676.5p	60	130.5
hsa.miR.4753.5p	124	130.5
hsa.miR.577	55	130.6
hsa.miR.4742.5p	123	131.7
hsa.miR.548i	48	132.2
hsa.let.7i.5p	7	134
hsa.miR.6779.5p	146	134.3
hsa.miR.2355.5p	74	134.5
hsa.miR.504.3p	41	135.4
hsa.miR.1276	70	136
hsa.miR.16.1.3p	10	136.2
hsa.miR.98.5p	16	136.4
hsa.miR.6738.3p	141	137.9
hsa.miR.103a.2.5p	18	138.4
hsa.miR.6515.3p	139	139.4
hsa.miR.548ap.5p	46	140.3
hsa.miR.101.5p	17	141.8
hsa.miR.6505.5p	137	143.3
hsa.miR.193a.3p	25	143.8
hsa.miR.1255b.5p	68	144

## Sheet: lasso
	s1
(Intercept)	0.541792
hsa.let.7a.5p	-3.01971e-07
hsa.let.7c.5p	-9.46312e-06
hsa.miR.195.5p	-0.00141528
hsa.miR.483.5p	2.34316e-07
hsa.miR.545.5p	4.82581e-05
hsa.miR.1226.5p	-4.51455e-05
hsa.miR.3138	0.000506431
hsa.miR.3611	0.00100618
hsa.miR.4306	0.0003048
hsa.miR.4467	3.51701e-06
hsa.miR.4642	1.14652e-05
hsa.miR.4687.3p	0.00140545
hsa.miR.4695.3p	3.1043e-05
hsa.miR.4721	-7.69878e-05
hsa.miR.4799.5p	4.60391e-05
hsa.miR.6727.5p	-0.0015129
hsa.miR.6883.3p	9.8117e-05

## Sheet: RF
hsa.let.7a.5p
hsa.miR.185.5p
hsa.let.7f.5p
hsa.miR.483.5p
hsa.miR.3138
hsa.let.7c.5p
hsa.miR.20a.5p
hsa.let.7g.5p
hsa.miR.103a.3p
hsa.miR.195.5p
hsa.miR.500a.3p
hsa.miR.3613.5p
hsa.miR.625.5p
hsa.miR.548ap.5p
hsa.miR.491.3p
hsa.miR.1
hsa.miR.454.3p
hsa.let.7e.5p
hsa.let.7d.5p
hsa.miR.30a.3p
hsa.miR.1228.5p
hsa.miR.1294
hsa.miR.545.5p

## Sheet: AUC
ID	AUC
hsa-let-7a	1
hsa-let-7c	1
hsa-miR-3138	0.96
hsa-miR-545-5p	NA
hsa-miR-483-5p	NA
